# Supplementary material for: Tetra­aqua­{1-[(1H-1,2,3-benzotriazol-1-yl)meth­yl]-1H-1,2,4-triazole}sulfato­cadmium dihydrate
Source: Acta Crystallogr Sect E Struct Rep Online. 2011 Aug 17;67(Pt 9):m1251. doi: 10.1107/S1600536811032442 (PMC3200735; doi:10.1107/S1600536811032442)
Supplement: Supplementary file 1 [file e-67-m1251-sup1.cif]

##############################################################################
#                                                                            #
# This CIF contains the data in a paper accepted for publication in          #
# Acta Crystallographica Section E. It conforms to the requirements of       #
# Notes for Authors for Acta Crystallographica Section E, and has been       #
# peer reviewed under the auspices of the IUCr Commission on Journals.       #
#                                                                            #
# Full details of the Crystallographic Information File format               #
# are given in the paper "The Crystallographic Information File (CIF):       #
# a New Standard Archive File for Crystallography" by S. R. Hall, F. H.      #
# Allen and I. D. Brown [Acta Cryst. (1991), A47, 655-685].                  #
#                                                                            #
# The current version of the core CIF dictionary is obtainable from          #
# ftp://ftp.iucr.org/pub/cif_core.dic.                                       #
#                                                                            #
# Software is freely available for graphical display of the structure(s)     #
# in this CIF. For information consult the CIF software page                 #
# http://www.iucr.org/resources/cif/software.                                #
#                                                                            #
# This file may be used for bona fide research purposes within the           #
# scientific community so long as proper attribution is given to the journal # 
# article from which it was obtained.                                        #
#                                                                            #
##############################################################################
data_global
_audit_creation_method     'SHELXL-97'
_journal_date_recd_electronic     2011-07-06
_journal_date_accepted     2011-08-10
_journal_name_full     'Acta Crystallographica, Section E'
_journal_year     2011
_journal_volume     67
_journal_issue      9
_journal_page_first     m1251
_journal_page_last     m1251
_journal_paper_category     QM
_journal_coeditor_code     PK2337
_publ_contact_author_name     'Prof. Yu-xian Li'
_publ_contact_author_address
;
 Pharmacy College
 Henan University of Traditional Chinese Medicine
 Zhengzhou 450008
 People's Republic of China
;
_publ_contact_author_email     '13623712409@139.com'
_publ_contact_author_fax     '86 371 65962746'
_publ_contact_author_phone     '86 371 65962746'
_publ_section_title
;\
Tetraaqua{1-[(1<i>H</i>-1,2,3-benzotriazol-1-yl)methyl]-1<i>H</i>-1,2,4-\
triazole}sulfatocadmium dihydrate
;
loop_
    _publ_author_name
    _publ_author_footnote
    _publ_author_address
    'Yu-xian Li' ?
;
 Pharmacy College
 Henan University of Traditional Chinese Medicine
 Zhengzhou 450008
 People's Republic of China
;
    'Da-wei Li' ?
;
 ZhengZhou Trade and Industry Schools
 Zhengzhou 450000
 People's Republic of China
;
    'Dong Zhao' ?
;
 Department of Chemistry
 Zhengzhou University
 Zhengzhou 450052
 People's Republic of China
;
data_I
_audit_creation_method     SHELXL-97
_chemical_name_systematic
;
Tetraaqua{1-[(1<i>H</i>-1,2,3-benzotriazol-1-yl)methyl]-1<i>H</i>-
1,2,4-triazole}sulfatocadmium dihydrate
;
_chemical_name_common     ?
_chemical_formula_moiety     'C9 H16 Cd N6 O8 S, 2(H2 O)'
_chemical_formula_sum     'C9 H20 Cd N6 O10 S'
_chemical_formula_iupac     '[Cd (S O4) (C9 H8 N6) (H2 O)4], 2H2 O'
_chemical_formula_weight     516.77
_chemical_melting_point     ?
_symmetry_cell_setting     triclinic
_symmetry_space_group_name_H-M     'P -1'
_symmetry_space_group_name_Hall     '-P 1'
loop_
    _symmetry_equiv_pos_as_xyz
    'x, y, z'
    '-x, -y, -z'
_cell_length_a     7.7154(15)
_cell_length_b     8.0667(16)
_cell_length_c     16.369(3)
_cell_angle_alpha     100.12(3)
_cell_angle_beta     91.64(3)
_cell_angle_gamma     112.38(3)
_cell_volume     922.3(3)
_cell_formula_units_Z     2
_cell_measurement_reflns_used     3156
_cell_measurement_theta_min     2.54
_cell_measurement_theta_max     27.88
_cell_measurement_temperature     293(2)
_exptl_crystal_description     Prism
_exptl_crystal_colour     Colourless
_exptl_crystal_size_max     0.19
_exptl_crystal_size_mid     0.17
_exptl_crystal_size_min     0.14
_exptl_crystal_density_diffrn     1.861
_exptl_crystal_density_meas     ?
_exptl_crystal_density_method     'not measured'
_exptl_crystal_F_000     520
_exptl_absorpt_coefficient_mu     1.360
_exptl_absorpt_correction_type     multi-scan
_exptl_absorpt_process_details     '(REQAB; Jacobson, 1998)'
_exptl_absorpt_correction_T_min     0.782
_exptl_absorpt_correction_T_max     0.832
_exptl_special_details
;
;
_diffrn_ambient_temperature     293(2)
_diffrn_radiation_type     MoK\a
_diffrn_radiation_wavelength     0.71073
_diffrn_radiation_source     'fine-focus sealed tube'
_diffrn_radiation_monochromator     graphite
_diffrn_measurement_device_type     'Rigaku Saturn CCD'
_diffrn_measurement_method     \w
_diffrn_detector_area_resol_mean     28.6
_diffrn_reflns_number     8812
_diffrn_reflns_av_R_equivalents     0.0197
_diffrn_reflns_av_sigmaI/netI     0.0263
_diffrn_reflns_theta_min     2.54
_diffrn_reflns_theta_max     26.00
_diffrn_reflns_theta_full     26.00
_diffrn_measured_fraction_theta_max     0.993
_diffrn_measured_fraction_theta_full     0.993
_diffrn_reflns_limit_h_min     -9
_diffrn_reflns_limit_h_max     9
_diffrn_reflns_limit_k_min     -9
_diffrn_reflns_limit_k_max     9
_diffrn_reflns_limit_l_min     -19
_diffrn_reflns_limit_l_max     20
_diffrn_standards_number     0
_diffrn_standards_interval_count     .
_diffrn_standards_interval_time     .
_diffrn_standards_decay_%     ?
_refine_special_details
;
Refinement of <i>F</i>^2^ against ALL reflections. The weighted <i>R</i>-factor
<i>wR</i> and goodness of fit <i>S</i> are based on <i>F</i>^2^, conventional
<i>R</i>-factors <i>R</i> are based on <i>F</i>, with <i>F</i> set to zero for
negative <i>F</i>^2^. The threshold expression of <i>F</i>^2^ >
\s(<i>F</i>^2^) is used only for calculating <i>R</i>-factors(gt) <i>etc</i>.
and is not relevant to the choice of reflections for refinement.
<i>R</i>-factors based on <i>F</i>^2^ are statistically about twice as large
as those based on <i>F</i>, and <i>R</i>- factors based on ALL data will be
even larger.
;
_reflns_number_total     3608
_reflns_number_gt     3361
_reflns_threshold_expression     I>2\s(I)
_refine_ls_structure_factor_coef     Fsqd
_refine_ls_matrix_type     full
_refine_ls_R_factor_all     0.0275
_refine_ls_R_factor_gt     0.0250
_refine_ls_wR_factor_gt     0.0556
_refine_ls_wR_factor_ref     0.0571
_refine_ls_goodness_of_fit_ref     1.046
_refine_ls_restrained_S_all     1.046
_refine_ls_number_reflns     3608
_refine_ls_number_parameters     272
_refine_ls_number_restraints     0
_refine_ls_hydrogen_treatment     constr
_refine_ls_weighting_scheme     calc
_refine_ls_weighting_details
         'calc w=1/[\s^2^(Fo^2^)+(0.0278P)^2^+0.3915P] where P=(Fo^2^+2Fc^2^)/3'
_atom_sites_solution_hydrogens     geom
_atom_sites_solution_primary     direct
_atom_sites_solution_secondary     difmap
_refine_ls_shift/su_max     0.001
_refine_ls_shift/su_mean     0.000
_refine_diff_density_max     0.563
_refine_diff_density_min     -0.318
_refine_ls_extinction_method     none
_refine_ls_extinction_coef     ?
loop_
    _atom_type_symbol
    _atom_type_description
    _atom_type_scat_dispersion_real
    _atom_type_scat_dispersion_imag
    _atom_type_scat_source
    'C' 'C' 0.0033 0.0016
                         'International Tables Vol C Tables 4.2.6.8 and 6.1.1.4'
    'H' 'H' 0.0000 0.0000
                         'International Tables Vol C Tables 4.2.6.8 and 6.1.1.4'
    'N' 'N' 0.0061 0.0033
                         'International Tables Vol C Tables 4.2.6.8 and 6.1.1.4'
    'O' 'O' 0.0106 0.0060
                         'International Tables Vol C Tables 4.2.6.8 and 6.1.1.4'
    'S' 'S' 0.1246 0.1234
                         'International Tables Vol C Tables 4.2.6.8 and 6.1.1.4'
    'Cd' 'Cd' -0.8075 1.2024
                         'International Tables Vol C Tables 4.2.6.8 and 6.1.1.4'
_computing_data_collection     'CrystalClear (Rigaku/MSC, 2006)'
_computing_cell_refinement     'CrystalClear (Rigaku/MSC, 2006)'
_computing_data_reduction     'CrystalClear (Rigaku/MSC, 2006)'
_computing_structure_solution     'SHELXS97 (Sheldrick, 2008)'
_computing_structure_refinement     'SHELXL97 (Sheldrick, 2008)'
_computing_molecular_graphics     'SHELXTL (Sheldrick, 2008)'
_computing_publication_material     'SHELXTL (Sheldrick, 2008)'
loop_
    _atom_site_type_symbol
    _atom_site_label
    _atom_site_fract_x
    _atom_site_fract_y
    _atom_site_fract_z
    _atom_site_U_iso_or_equiv
    _atom_site_adp_type
    _atom_site_calc_flag
    _atom_site_refinement_flags
    _atom_site_occupancy
    _atom_site_symmetry_multiplicity
    _atom_site_disorder_assembly
    _atom_site_disorder_group
    Cd Cd1 -0.08817(2) 0.82498(2) 0.629897(11) 0.02758(7) Uani d . 1 1 . .
    N N1 0.0196(3) 0.6456(3) 0.69209(13) 0.0317(5) Uani d . 1 1 . .
    N N2 0.0601(3) 0.4169(3) 0.73914(14) 0.0350(5) Uani d . 1 1 . .
    N N3 0.2076(3) 0.5783(3) 0.76785(12) 0.0291(4) Uani d . 1 1 . .
    N N4 0.3177(3) 0.5906(3) 0.90746(13) 0.0326(5) Uani d . 1 1 . .
    N N5 0.3149(4) 0.7462(3) 0.95407(15) 0.0458(6) Uani d . 1 1 . .
    N N6 0.2707(4) 0.7145(4) 1.02726(15) 0.0490(6) Uani d . 1 1 . .
    O O1 0.2166(2) 0.9862(2) 0.60171(11) 0.0379(4) Uani d . 1 1 A .
    O O2 0.3964(14) 1.1563(16) 0.7348(7) 0.0486(17) Uani d P 0.651(12) 1 A 1
    O O3 0.3456(6) 1.3130(5) 0.6316(4) 0.0443(13) Uani d P 0.651(12) 1 A 1
    O O4 0.5488(4) 1.1527(6) 0.6098(3) 0.0417(15) Uani d P 0.651(12) 1 A 1
    O O2' 0.345(2) 1.183(3) 0.7336(12) 0.049(3) Uani d P 0.349(12) 1 A 2
    O O3' 0.438(2) 1.2932(10) 0.6056(5) 0.071(4) Uani d P 0.349(12) 1 A 2
    O O4' 0.5348(11) 1.0724(17) 0.6482(7) 0.078(4) Uani d P 0.349(12) 1 A 2
    O O5 -0.1905(3) 1.0094(3) 0.56985(11) 0.0386(4) Uani d . 1 1 . .
    H H1W -0.2870 1.0265 0.5864 0.058 Uiso d R 1 1 . .
    H H2W -0.1868 1.0155 0.5186 0.058 Uiso d R 1 1 . .
    O O6 -0.0542(3) 1.0205(3) 0.75212(11) 0.0434(5) Uani d . 1 1 . .
    H H3W -0.1547 1.0216 0.7718 0.065 Uiso d R 1 1 . .
    H H4W 0.0211 1.1271 0.7482 0.065 Uiso d R 1 1 . .
    O O7 -0.4009(2) 0.6650(3) 0.64632(13) 0.0440(5) Uani d . 1 1 . .
    H H5W -0.4523 0.5516 0.6469 0.066 Uiso d R 1 1 . .
    H H6W -0.4706 0.7003 0.6187 0.066 Uiso d R 1 1 . .
    O O8 -0.1160(3) 0.6613(3) 0.49667(11) 0.0438(5) Uani d . 1 1 . .
    H H7W -0.1616 0.7013 0.4604 0.066 Uiso d R 1 1 . .
    H H8W -0.1814 0.5479 0.4928 0.066 Uiso d R 1 1 . .
    O O9 -0.3463(3) 0.2982(3) 0.46744(13) 0.0448(5) Uani d . 1 1 . .
    H H9W -0.4038 0.2670 0.5090 0.067 Uiso d R 1 1 . .
    H H10W -0.3156 0.2099 0.4472 0.067 Uiso d R 1 1 . .
    O O10 0.6339(3) 0.0317(3) 0.81643(12) 0.0507(5) Uani d . 1 1 . .
    H H11W 0.6575 0.1056 0.8631 0.076 Uiso d R 1 1 . .
    H H12W 0.5847 0.0689 0.7802 0.076 Uiso d R 1 1 . .
    C C1 -0.0485(4) 0.4643(3) 0.69349(16) 0.0334(6) Uani d . 1 1 . .
    H H1A -0.1625 0.3808 0.6645 0.040 Uiso calc R 1 1 . .
    C C2 0.1805(4) 0.7115(3) 0.73996(16) 0.0351(6) Uani d . 1 1 . .
    H H2A 0.2630 0.8340 0.7523 0.042 Uiso calc R 1 1 . .
    C C3 0.3661(3) 0.5908(4) 0.82319(15) 0.0337(6) Uani d . 1 1 . .
    H H3A 0.4006 0.4879 0.8038 0.040 Uiso calc R 1 1 . .
    H H3B 0.4740 0.7023 0.8218 0.040 Uiso calc R 1 1 . .
    C C4 0.2737(3) 0.4545(4) 0.95223(15) 0.0310(5) Uani d . 1 1 . .
    C C5 0.2629(4) 0.2757(4) 0.93464(18) 0.0397(6) Uani d . 1 1 . .
    H H5A 0.2844 0.2226 0.8828 0.048 Uiso calc R 1 1 . .
    C C6 0.2185(4) 0.1827(4) 0.9985(2) 0.0536(8) Uani d . 1 1 . .
    H H6A 0.2099 0.0626 0.9898 0.064 Uiso calc R 1 1 . .
    C C7 0.1853(4) 0.2624(5) 1.0768(2) 0.0590(9) Uani d . 1 1 . .
    H H7A 0.1538 0.1932 1.1180 0.071 Uiso calc R 1 1 . .
    C C8 0.1983(4) 0.4385(6) 1.09375(19) 0.0569(9) Uani d . 1 1 . .
    H H8A 0.1778 0.4914 1.1458 0.068 Uiso calc R 1 1 . .
    C C9 0.2439(4) 0.5364(4) 1.02929(16) 0.0398(6) Uani d . 1 1 . .
    S S1 0.38047(8) 1.14858(8) 0.64711(4) 0.02752(13) Uani d . 1 1 . .
loop_
    _atom_site_aniso_label
    _atom_site_aniso_U_11
    _atom_site_aniso_U_22
    _atom_site_aniso_U_33
    _atom_site_aniso_U_12
    _atom_site_aniso_U_13
    _atom_site_aniso_U_23
    Cd1 0.02582(10) 0.02909(11) 0.02891(11) 0.01048(8) 0.00083(7) 0.00959(7)
    N1 0.0320(11) 0.0299(11) 0.0327(12) 0.0096(9) -0.0026(9) 0.0116(9)
    N2 0.0355(12) 0.0249(11) 0.0421(13) 0.0093(9) -0.0025(10) 0.0070(9)
    N3 0.0284(11) 0.0295(11) 0.0292(11) 0.0104(9) -0.0007(9) 0.0081(9)
    N4 0.0379(12) 0.0340(12) 0.0274(11) 0.0173(10) -0.0031(9) 0.0037(9)
    N5 0.0579(15) 0.0407(14) 0.0426(14) 0.0280(12) -0.0038(12) -0.0004(11)
    N6 0.0556(15) 0.0610(17) 0.0357(14) 0.0349(13) -0.0019(11) -0.0035(12)
    O1 0.0281(9) 0.0364(10) 0.0360(10) 0.0002(8) 0.0014(8) 0.0029(8)
    O2 0.052(4) 0.061(4) 0.030(2) 0.019(3) -0.002(3) 0.011(2)
    O3 0.050(2) 0.0294(17) 0.054(3) 0.0158(16) -0.0026(18) 0.0101(17)
    O4 0.0226(15) 0.046(2) 0.051(3) 0.0101(14) 0.0063(14) 0.0032(17)
    O2' 0.051(9) 0.055(7) 0.027(4) 0.014(5) 0.002(5) -0.005(4)
    O3' 0.119(10) 0.027(4) 0.045(4) 0.003(5) 0.019(5) 0.011(3)
    O4' 0.057(5) 0.118(8) 0.097(7) 0.067(5) 0.031(5) 0.044(7)
    O5 0.0441(11) 0.0479(12) 0.0365(10) 0.0281(9) 0.0057(8) 0.0174(9)
    O6 0.0446(11) 0.0376(11) 0.0372(11) 0.0065(9) 0.0068(9) 0.0023(8)
    O7 0.0288(10) 0.0359(11) 0.0651(13) 0.0060(8) 0.0016(9) 0.0205(10)
    O8 0.0536(12) 0.0360(11) 0.0327(10) 0.0095(9) -0.0013(9) 0.0029(8)
    O9 0.0456(11) 0.0347(10) 0.0569(13) 0.0171(9) 0.0098(10) 0.0124(9)
    O10 0.0591(13) 0.0506(13) 0.0394(11) 0.0218(11) 0.0020(10) 0.0013(10)
    C1 0.0322(13) 0.0281(13) 0.0366(14) 0.0092(11) -0.0034(11) 0.0058(11)
    C2 0.0347(14) 0.0276(13) 0.0388(15) 0.0058(11) -0.0059(11) 0.0123(11)
    C3 0.0294(13) 0.0456(16) 0.0292(13) 0.0164(12) -0.0010(11) 0.0119(12)
    C4 0.0257(12) 0.0395(15) 0.0285(13) 0.0136(11) -0.0036(10) 0.0078(11)
    C5 0.0399(15) 0.0398(15) 0.0390(15) 0.0169(13) -0.0044(12) 0.0056(12)
    C6 0.0485(18) 0.0426(18) 0.067(2) 0.0112(15) -0.0058(16) 0.0220(16)
    C7 0.0457(18) 0.081(3) 0.053(2) 0.0164(18) 0.0062(15) 0.0389(19)
    C8 0.0487(18) 0.099(3) 0.0331(16) 0.0346(19) 0.0138(14) 0.0239(17)
    C9 0.0332(14) 0.0583(19) 0.0291(14) 0.0214(14) 0.0001(11) 0.0048(13)
    S1 0.0238(3) 0.0256(3) 0.0280(3) 0.0054(2) 0.0010(2) 0.0029(2)
_geom_special_details
;
All e.s.d.'s (except the e.s.d. in the dihedral angle between two l.s. planes)
are estimated using the full covariance matrix. The cell e.s.d.'s are taken
into account individually in the estimation of e.s.d.'s in distances, angles
and torsion angles; correlations between e.s.d.'s in cell parameters are only
used when they are defined by crystal symmetry. An approximate (isotropic)
treatment of cell e.s.d.'s is used for estimating e.s.d.'s involving l.s.
planes.
;
loop_
    _geom_bond_atom_site_label_1
    _geom_bond_atom_site_label_2
    _geom_bond_site_symmetry_2
    _geom_bond_distance
    _geom_bond_publ_flag
    Cd1 O6 . 2.259(2) ?
    Cd1 O5 . 2.2733(18) ?
    Cd1 N1 . 2.282(2) ?
    Cd1 O8 . 2.300(2) ?
    Cd1 O7 . 2.3123(19) ?
    Cd1 O1 . 2.3190(19) ?
    N1 C2 . 1.317(3) ?
    N1 C1 . 1.358(3) ?
    N2 C1 . 1.309(3) ?
    N2 N3 . 1.356(3) ?
    N3 C2 . 1.322(3) ?
    N3 C3 . 1.462(3) ?
    N4 N5 . 1.357(3) ?
    N4 C4 . 1.368(3) ?
    N4 C3 . 1.440(3) ?
    N5 N6 . 1.297(3) ?
    N6 C9 . 1.378(4) ?
    O1 S1 . 1.4865(19) ?
    O2 S1 . 1.425(11) ?
    O3 S1 . 1.510(3) ?
    O4 S1 . 1.442(3) ?
    O2' S1 . 1.45(2) ?
    O3' S1 . 1.386(7) ?
    O4' S1 . 1.535(8) ?
    O5 H1W . 0.8500 ?
    O5 H2W . 0.8498 ?
    O6 H3W . 0.8501 ?
    O6 H4W . 0.8500 ?
    O7 H5W . 0.8500 ?
    O7 H6W . 0.8499 ?
    O8 H7W . 0.8500 ?
    O8 H8W . 0.8500 ?
    O9 H9W . 0.8464 ?
    O9 H10W . 0.8508 ?
    O10 H11W . 0.8499 ?
    O10 H12W . 0.8500 ?
    C1 H1A . 0.9300 ?
    C2 H2A . 0.9300 ?
    C3 H3A . 0.9700 ?
    C3 H3B . 0.9700 ?
    C4 C9 . 1.385(4) ?
    C4 C5 . 1.390(4) ?
    C5 C6 . 1.369(4) ?
    C5 H5A . 0.9300 ?
    C6 C7 . 1.405(5) ?
    C6 H6A . 0.9300 ?
    C7 C8 . 1.362(5) ?
    C7 H7A . 0.9300 ?
    C8 C9 . 1.401(4) ?
    C8 H8A . 0.9300 ?
loop_
    _geom_angle_atom_site_label_1
    _geom_angle_atom_site_label_2
    _geom_angle_atom_site_label_3
    _geom_angle_site_symmetry_1
    _geom_angle_site_symmetry_3
    _geom_angle
    _geom_angle_publ_flag
    O6 Cd1 O5 . . 86.64(7) ?
    O6 Cd1 N1 . . 92.34(8) ?
    O5 Cd1 N1 . . 178.69(7) ?
    O6 Cd1 O8 . . 171.79(7) ?
    O5 Cd1 O8 . . 86.05(7) ?
    N1 Cd1 O8 . . 94.91(8) ?
    O6 Cd1 O7 . . 90.40(8) ?
    O5 Cd1 O7 . . 86.24(7) ?
    N1 Cd1 O7 . . 94.59(7) ?
    O8 Cd1 O7 . . 92.85(8) ?
    O6 Cd1 O1 . . 92.83(8) ?
    O5 Cd1 O1 . . 90.09(7) ?
    N1 Cd1 O1 . . 89.14(7) ?
    O8 Cd1 O1 . . 83.45(8) ?
    O7 Cd1 O1 . . 174.97(7) ?
    C2 N1 C1 . . 103.1(2) ?
    C2 N1 Cd1 . . 122.73(17) ?
    C1 N1 Cd1 . . 134.18(17) ?
    C1 N2 N3 . . 102.4(2) ?
    C2 N3 N2 . . 110.2(2) ?
    C2 N3 C3 . . 128.2(2) ?
    N2 N3 C3 . . 121.6(2) ?
    N5 N4 C4 . . 111.0(2) ?
    N5 N4 C3 . . 118.8(2) ?
    C4 N4 C3 . . 130.2(2) ?
    N6 N5 N4 . . 107.9(2) ?
    N5 N6 C9 . . 109.0(2) ?
    S1 O1 Cd1 . . 135.01(11) ?
    Cd1 O5 H1W . . 118.7 ?
    Cd1 O5 H2W . . 124.1 ?
    H1W O5 H2W . . 108.5 ?
    Cd1 O6 H3W . . 116.9 ?
    Cd1 O6 H4W . . 109.1 ?
    H3W O6 H4W . . 111.7 ?
    Cd1 O7 H5W . . 126.0 ?
    Cd1 O7 H6W . . 109.7 ?
    H5W O7 H6W . . 112.3 ?
    Cd1 O8 H7W . . 112.7 ?
    Cd1 O8 H8W . . 111.9 ?
    H7W O8 H8W . . 109.5 ?
    H9W O9 H10W . . 105.1 ?
    H11W O10 H12W . . 109.9 ?
    N2 C1 N1 . . 114.3(2) ?
    N2 C1 H1A . . 122.9 ?
    N1 C1 H1A . . 122.9 ?
    N1 C2 N3 . . 110.0(2) ?
    N1 C2 H2A . . 125.0 ?
    N3 C2 H2A . . 125.0 ?
    N4 C3 N3 . . 110.7(2) ?
    N4 C3 H3A . . 109.5 ?
    N3 C3 H3A . . 109.5 ?
    N4 C3 H3B . . 109.5 ?
    N3 C3 H3B . . 109.5 ?
    H3A C3 H3B . . 108.1 ?
    N4 C4 C9 . . 103.5(2) ?
    N4 C4 C5 . . 133.5(2) ?
    C9 C4 C5 . . 123.0(3) ?
    C6 C5 C4 . . 115.7(3) ?
    C6 C5 H5A . . 122.2 ?
    C4 C5 H5A . . 122.2 ?
    C5 C6 C7 . . 122.2(3) ?
    C5 C6 H6A . . 118.9 ?
    C7 C6 H6A . . 118.9 ?
    C8 C7 C6 . . 121.7(3) ?
    C8 C7 H7A . . 119.2 ?
    C6 C7 H7A . . 119.2 ?
    C7 C8 C9 . . 117.1(3) ?
    C7 C8 H8A . . 121.5 ?
    C9 C8 H8A . . 121.5 ?
    N6 C9 C4 . . 108.7(2) ?
    N6 C9 C8 . . 130.9(3) ?
    C4 C9 C8 . . 120.4(3) ?
    O3' S1 O2 . . 128.0(6) ?
    O3' S1 O4 . . 72.3(6) ?
    O2 S1 O4 . . 112.9(3) ?
    O3' S1 O2' . . 118.7(9) ?
    O2 S1 O2' . . 20.7(6) ?
    O4 S1 O2' . . 131.2(6) ?
    O3' S1 O1 . . 113.4(4) ?
    O2 S1 O1 . . 112.7(5) ?
    O4 S1 O1 . . 109.03(15) ?
    O2' S1 O1 . . 108.1(8) ?
    O3' S1 O3 . . 35.5(6) ?
    O2 S1 O3 . . 108.7(4) ?
    O4 S1 O3 . . 107.5(2) ?
    O2' S1 O3 . . 91.6(7) ?
    O1 S1 O3 . . 105.62(16) ?
    O3' S1 O4' . . 108.7(6) ?
    O2 S1 O4' . . 83.7(4) ?
    O4 S1 O4' . . 37.4(4) ?
    O2' S1 O4' . . 104.4(6) ?
    O1 S1 O4' . . 101.8(4) ?
    O3 S1 O4' . . 142.0(5) ?
loop_
    _geom_torsion_atom_site_label_1
    _geom_torsion_atom_site_label_2
    _geom_torsion_atom_site_label_3
    _geom_torsion_atom_site_label_4
    _geom_torsion_site_symmetry_1
    _geom_torsion_site_symmetry_2
    _geom_torsion_site_symmetry_3
    _geom_torsion_site_symmetry_4
    _geom_torsion
    _geom_torsion_publ_flag
    O6 Cd1 N1 C2 . . . . -52.6(2) ?
    O5 Cd1 N1 C2 . . . . -14(3) ?
    O8 Cd1 N1 C2 . . . . 123.5(2) ?
    O7 Cd1 N1 C2 . . . . -143.2(2) ?
    O1 Cd1 N1 C2 . . . . 40.2(2) ?
    O6 Cd1 N1 C1 . . . . 126.7(2) ?
    O5 Cd1 N1 C1 . . . . 166(3) ?
    O8 Cd1 N1 C1 . . . . -57.2(2) ?
    O7 Cd1 N1 C1 . . . . 36.1(2) ?
    O1 Cd1 N1 C1 . . . . -140.6(2) ?
    C1 N2 N3 C2 . . . . 0.9(3) ?
    C1 N2 N3 C3 . . . . 179.5(2) ?
    C4 N4 N5 N6 . . . . 0.0(3) ?
    C3 N4 N5 N6 . . . . -179.1(2) ?
    N4 N5 N6 C9 . . . . 0.0(3) ?
    O6 Cd1 O1 S1 . . . . 3.69(17) ?
    O5 Cd1 O1 S1 . . . . 90.33(17) ?
    N1 Cd1 O1 S1 . . . . -88.62(17) ?
    O8 Cd1 O1 S1 . . . . 176.35(17) ?
    O7 Cd1 O1 S1 . . . . 133.4(7) ?
    N3 N2 C1 N1 . . . . -0.7(3) ?
    C2 N1 C1 N2 . . . . 0.3(3) ?
    Cd1 N1 C1 N2 . . . . -179.11(17) ?
    C1 N1 C2 N3 . . . . 0.3(3) ?
    Cd1 N1 C2 N3 . . . . 179.79(15) ?
    N2 N3 C2 N1 . . . . -0.8(3) ?
    C3 N3 C2 N1 . . . . -179.3(2) ?
    N5 N4 C3 N3 . . . . -76.9(3) ?
    C4 N4 C3 N3 . . . . 104.2(3) ?
    C2 N3 C3 N4 . . . . 99.9(3) ?
    N2 N3 C3 N4 . . . . -78.5(3) ?
    N5 N4 C4 C9 . . . . -0.1(3) ?
    C3 N4 C4 C9 . . . . 178.9(2) ?
    N5 N4 C4 C5 . . . . -177.7(3) ?
    C3 N4 C4 C5 . . . . 1.2(5) ?
    N4 C4 C5 C6 . . . . 178.0(3) ?
    C9 C4 C5 C6 . . . . 0.7(4) ?
    C4 C5 C6 C7 . . . . 0.2(4) ?
    C5 C6 C7 C8 . . . . -0.9(5) ?
    C6 C7 C8 C9 . . . . 0.8(5) ?
    N5 N6 C9 C4 . . . . -0.1(3) ?
    N5 N6 C9 C8 . . . . 178.7(3) ?
    N4 C4 C9 N6 . . . . 0.1(3) ?
    C5 C4 C9 N6 . . . . 178.1(2) ?
    N4 C4 C9 C8 . . . . -178.8(2) ?
    C5 C4 C9 C8 . . . . -0.8(4) ?
    C7 C8 C9 N6 . . . . -178.6(3) ?
    C7 C8 C9 C4 . . . . 0.1(4) ?
    Cd1 O1 S1 O3' . . . . -118.8(8) ?
    Cd1 O1 S1 O2 . . . . 36.6(4) ?
    Cd1 O1 S1 O4 . . . . 162.8(3) ?
    Cd1 O1 S1 O2' . . . . 15.0(7) ?
    Cd1 O1 S1 O3 . . . . -82.0(3) ?
    Cd1 O1 S1 O4' . . . . 124.6(6) ?
loop_
    _geom_hbond_atom_site_label_D
    _geom_hbond_atom_site_label_H
    _geom_hbond_atom_site_label_A
    _geom_hbond_site_symmetry_A
    _geom_hbond_distance_DH
    _geom_hbond_distance_HA
    _geom_hbond_distance_DA
    _geom_hbond_angle_DHA
    O8 H8W O9 . 0.85 1.89 2.732(3) 170.4
    O6 H4W O2' . 0.85 2.39 2.905(19) 119.1
    O5 H1W O4 1_455 0.85 1.91 2.719(4) 157.4
    O5 H1W O4' 1_455 0.85 1.84 2.672(7) 165.6
    O5 H2W O1 2_576 0.85 1.97 2.817(3) 172.1
    O5 H2W S1 2_576 0.85 2.89 3.616(2) 144.8
    O8 H7W O3 2_576 0.85 2.00 2.795(4) 155.9
    O8 H7W O3' 2_576 0.85 2.38 3.127(15) 146.7
    O6 H3W O10 1_465 0.85 1.83 2.680(3) 178.1
    O6 H4W N2 1_565 0.85 2.27 3.025(3) 147.5
    O7 H5W O3 1_445 0.85 1.93 2.730(4) 156.6
    O7 H5W S1 1_445 0.85 3.01 3.856(2) 177.7
    O9 H9W O4 1_445 0.85 2.00 2.795(6) 155.0
    O9 H9W S1 1_445 0.85 2.92 3.770(2) 177.2
    O7 H5W O3' 1_445 0.85 1.91 2.720(8) 158.9
    O9 H9W O3' 1_445 0.85 2.06 2.844(14) 154.7
    O7 H6W O9 2_466 0.85 1.97 2.791(3) 161.3
    O9 H10W O1 2_566 0.85 2.06 2.906(3) 174.7
    O9 H10W S1 2_566 0.85 2.88 3.667(2) 155.2
    O9 H10W O4' 2_566 0.85 2.48 3.030(11) 123.1
    O10 H11W N6 2_667 0.85 2.01 2.861(3) 176.7
    O10 H12W O2 1_545 0.85 2.02 2.809(8) 154.9
    O10 H12W S1 1_545 0.85 2.95 3.796(2) 172.6
    O10 H12W O4' 1_545 0.85 2.19 2.944(14) 147.6
    O10 H12W O2' 1_545 0.85 2.51 3.280(16) 151.2
