# Supplementary material for: Tetra­aqua­{1-[(1H-1,2,3-benzotriazol-1-yl)meth­yl]-1H-1,2,4-triazole}sulfato­cadmium dihydrate
Source: Acta Crystallogr Sect E Struct Rep Online. 2011 Aug 17;67(Pt 9):m1251. doi: 10.1107/S1600536811032442 (PMC3200735; doi:10.1107/S1600536811032442)
Supplement: Supplementary file 2 [file e-67-m1251-Isup2.hkl]

# 
# h,k,l, Fc-squared, Fo-squared, sigma(Fo-squared) and status flag 
# 
data_I
_shelx_title ' p in P-1' 
_shelx_refln_list_code          4 
_shelx_F_calc_maximum      154.57 
_exptl_crystal_F_000       520.00 
_reflns_d_resolution_high  0.8107 
 
loop_ 
 _symmetry_equiv_pos_as_xyz 
 'x, y, z' 
 '-x, -y, -z' 
 
_cell_length_a     7.7154 
_cell_length_b     8.0667 
_cell_length_c    16.3689 
_cell_angle_alpha 100.122 
_cell_angle_beta   91.637 
_cell_angle_gamma 112.378 
 
_shelx_F_squared_multiplier     1.000 
 
loop_ 
 _refln_index_h 
 _refln_index_k 
 _refln_index_l 
 _refln_F_squared_calc 
 _refln_F_squared_meas 
 _refln_F_squared_sigma 
 _refln_observed_status 
   1   0   0     2526.11     2506.42     11.10 o 
   2   0   0      715.47      726.55      6.93 o 
   3   0   0      624.37      618.24      6.08 o 
   4   0   0     2329.84     2141.43     22.55 o 
   5   0   0      132.01      126.59      5.25 o 
   6   0   0     1466.20     1436.46     30.78 o 
   7   0   0     1404.16     1441.11     33.24 o 
   8   0   0       13.83       21.19      9.23 o 
  -9   1   0      220.75      235.58     46.45 o 
  -8   1   0      321.13      356.20     16.16 o 
  -7   1   0     2791.54     2738.12     55.88 o 
  -6   1   0      148.67      149.22      8.43 o 
  -5   1   0       10.30        9.47      2.25 o 
  -4   1   0        4.07        4.84      2.25 o 
  -3   1   0     5576.45     5347.34     26.31 o 
  -2   1   0     8967.10     8984.94     60.63 o 
  -1   1   0     3729.58     3635.50     17.61 o 
   0   1   0      315.54      331.36      3.07 o 
   1   1   0     2105.23     2177.81     11.59 o 
   2   1   0     1146.96     1053.97      9.11 o 
   3   1   0     8195.23     8616.28     79.31 o 
   4   1   0     2436.82     2501.77    126.50 o 
   5   1   0      206.61      197.22     29.95 o 
   6   1   0      374.93      382.85     22.10 o 
   7   1   0      287.51      276.45     13.13 o 
   8   1   0      195.25      149.84     19.76 o 
  -9   2   0      222.74      190.00     30.94 o 
  -8   2   0      418.96      433.44     54.82 o 
  -7   2   0      326.45      329.50     13.19 o 
  -6   2   0     1135.54     1096.53     34.59 o 
  -5   2   0     1250.61     1201.09     21.72 o 
  -4   2   0     7383.51     7461.60     71.14 o 
  -3   2   0      935.88      817.14      7.47 o 
  -2   2   0       76.62       77.62      3.00 o 
  -1   2   0     3823.66     3959.03     22.71 o 
   0   2   0     2157.06     2147.44     13.39 o 
   1   2   0     2544.73     2518.53     19.55 o 
   2   2   0     1358.77     1371.08     13.81 o 
   3   2   0     1998.11     1850.71     91.26 o 
   4   2   0        2.96        6.87      3.60 o 
   5   2   0      567.95      596.42     14.57 o 
   6   2   0        3.99        6.37      3.93 o 
   7   2   0      399.23      413.39     18.08 o 
  -9   3   0        0.00        2.23      3.79 o 
  -8   3   0      107.91      103.79     12.44 o 
  -7   3   0      568.98      587.40     12.75 o 
  -6   3   0     2264.19     2269.28     59.15 o 
  -5   3   0     1324.19     1287.41     21.03 o 
  -4   3   0     1278.33     1220.66     25.36 o 
  -3   3   0       15.52       14.64      2.43 o 
  -2   3   0     2435.02     2315.02     15.32 o 
  -1   3   0     2768.20     2793.02     18.42 o 
   0   3   0      868.18      767.19      9.16 o 
   1   3   0      254.36      236.91      5.16 o 
   2   3   0      361.17      373.27     10.33 o 
   3   3   0       12.39       10.23      9.24 o 
   4   3   0      671.40      727.66     30.98 o 
   5   3   0      989.30     1000.83     34.33 o 
   6   3   0      976.27      993.16     41.13 o 
   7   3   0      253.40      255.19     15.16 o 
  -9   4   0      304.47      289.97     13.94 o 
  -8   4   0      216.17      222.03     13.24 o 
  -7   4   0      678.26      735.21     15.87 o 
  -6   4   0       98.56      100.88      9.01 o 
  -5   4   0       58.17       67.36      7.11 o 
  -4   4   0       68.21       70.63     10.51 o 
  -3   4   0     4676.68     4711.94     50.96 o 
  -2   4   0     8124.79     8301.52     63.65 o 
  -1   4   0     2024.01     1916.45     33.68 o 
   0   4   0       69.72       70.07      5.34 o 
   1   4   0     1442.66     1368.16     17.95 o 
   2   4   0       58.00       54.18      7.38 o 
   3   4   0      797.33      845.24     23.70 o 
   4   4   0     2192.10     2242.75     55.78 o 
   5   4   0       90.58       95.16     29.35 o 
   6   4   0      110.59      104.27     22.72 o 
  -9   5   0      355.80      331.72     22.96 o 
  -8   5   0       58.80       71.13     13.12 o 
  -7   5   0        0.80        4.05      3.22 o 
  -6   5   0     1290.48     1357.05     22.05 o 
  -5   5   0      173.96      195.82     13.87 o 
  -4   5   0     1906.01     1880.14     24.32 o 
  -3   5   0     3871.06     3862.27     48.23 o 
  -2   5   0       11.41       21.91      4.99 o 
  -1   5   0       51.74       55.78      8.21 o 
   0   5   0     1559.63     1506.02     29.24 o 
   1   5   0     5917.74     5918.06     73.05 o 
   2   5   0      307.01      310.90     18.14 o 
   3   5   0      954.67      937.79     27.29 o 
   4   5   0       35.04       36.64     12.80 o 
   5   5   0      170.01      130.07     43.64 o 
  -9   6   0       18.78       21.55      5.17 o 
  -8   6   0       57.52       61.06     12.78 o 
  -7   6   0      569.38      565.03     11.76 o 
  -6   6   0     1941.97     2020.04     27.55 o 
  -5   6   0       35.42       58.11      6.77 o 
  -4   6   0      671.40      635.89     15.80 o 
  -3   6   0        3.18        6.48      4.28 o 
  -2   6   0     2281.79     2306.61     49.64 o 
  -1   6   0      661.84      606.92     19.28 o 
   0   6   0     2952.57     2898.06     65.90 o 
   1   6   0      495.31      514.47     22.38 o 
   2   6   0        1.74        4.93      5.69 o 
   3   6   0        9.94        6.75      7.11 o 
   4   6   0      541.14      525.74     43.64 o 
  -8   7   0      460.47      414.06     18.34 o 
  -7   7   0     1087.97     1123.17     37.64 o 
  -6   7   0      200.87      208.42     15.10 o 
  -5   7   0       48.16       47.72      6.92 o 
  -4   7   0      279.19      261.95     14.72 o 
  -3   7   0     1409.89     1388.33     45.82 o 
  -2   7   0       51.12       65.21     10.29 o 
  -1   7   0      281.93      271.90     17.26 o 
   0   7   0     1099.05     1071.77     24.80 o 
   1   7   0      507.42      510.44     13.74 o 
   2   7   0      326.46      302.72     15.23 o 
   3   7   0      293.53      289.59     16.43 o 
  -8   8   0        4.79        4.95      3.36 o 
  -7   8   0        1.00        7.68      3.97 o 
  -6   8   0      556.25      559.01     23.47 o 
  -5   8   0      985.34      948.76     24.21 o 
  -4   8   0      728.45      698.52     33.39 o 
  -3   8   0      552.77      545.02     16.39 o 
  -2   8   0       11.49        8.57      5.42 o 
  -1   8   0      191.37      213.84     12.89 o 
   0   8   0      410.29      422.43     11.78 o 
   1   8   0      260.32      229.57     26.46 o 
   2   8   0      122.68      102.32     28.66 o 
  -6   9   0      322.09      324.79     20.80 o 
  -5   9   0       25.48       30.04      8.68 o 
  -4   9   0        4.49        8.88      4.04 o 
  -3   9   0      124.63       97.53     13.25 o 
  -2   9   0      512.09      504.68     18.74 o 
  -1   9   0      106.62      113.33      9.66 o 
   0   9   0      292.69      274.21     46.95 o 
   0  -9   1       20.18        9.34      5.18 o 
   1  -9   1      102.61      104.41     20.39 o 
   2  -9   1     1088.57     1069.53     62.48 o 
   3  -9   1      194.69      140.65     11.49 o 
   4  -9   1      312.20      296.30     14.09 o 
   5  -9   1        8.14       11.61      3.36 o 
   6  -9   1      222.43      194.22     18.52 o 
  -2  -8   1        3.14        9.42      6.35 o 
  -1  -8   1      386.32      337.15     17.54 o 
   0  -8   1      197.91      212.39     16.62 o 
   1  -8   1      559.52      565.92     16.75 o 
   2  -8   1      224.93      218.48     17.04 o 
   3  -8   1        1.04        4.14      4.22 o 
   4  -8   1      263.71      217.36     14.95 o 
   5  -8   1      941.45      917.85     26.83 o 
   6  -8   1      348.16      339.73     19.77 o 
   7  -8   1      407.22      365.41     22.77 o 
   8  -8   1      243.47      274.38     16.56 o 
  -3  -7   1      119.13      132.84     27.73 o 
  -2  -7   1      815.13      879.95     30.24 o 
  -1  -7   1      333.20      323.86     26.34 o 
   0  -7   1       19.52       30.81      6.35 o 
   1  -7   1      862.50      828.00     21.12 o 
   2  -7   1      676.14      659.47     41.54 o 
   3  -7   1     1467.20     1532.07     22.50 o 
   4  -7   1      392.07      399.99     14.67 o 
   5  -7   1     1747.94     1792.99     31.56 o 
   6  -7   1      122.12      112.70     13.83 o 
   7  -7   1      230.05      223.47     17.66 o 
   8  -7   1      105.34       97.15     10.38 o 
  -4  -6   1      923.97      958.86     42.71 o 
  -3  -6   1      681.26      704.25     26.96 o 
  -2  -6   1     1097.29     1085.66     61.16 o 
  -1  -6   1       25.57       16.39      5.73 o 
   0  -6   1     1439.98     1410.69     31.06 o 
   1  -6   1     1114.02     1134.59     27.44 o 
   2  -6   1     1361.70     1432.48     25.41 o 
   3  -6   1     1165.51     1145.20     21.48 o 
   4  -6   1      365.23      365.85     16.79 o 
   5  -6   1       10.54        8.63      5.00 o 
   6  -6   1      237.92      253.20     17.69 o 
   7  -6   1      410.13      386.53     19.04 o 
   8  -6   1      947.60      928.52     26.62 o 
   9  -6   1      343.21      322.13     18.95 o 
  -5  -5   1      653.47      612.17     26.61 o 
  -4  -5   1        4.04        7.74     10.61 o 
  -3  -5   1        6.37        5.15      2.55 o 
  -2  -5   1      332.67      307.33     13.05 o 
  -1  -5   1     5143.73     5301.23     50.35 o 
   0  -5   1     1436.33     1500.57     24.15 o 
   1  -5   1     3410.08     3466.29     42.79 o 
   2  -5   1      873.55      862.42     43.86 o 
   3  -5   1      348.82      331.06     12.57 o 
   4  -5   1       71.54       78.32      9.56 o 
   5  -5   1     1925.25     1990.18     44.46 o 
   6  -5   1     3055.20     3132.29     44.77 o 
   7  -5   1       31.29       36.72      4.87 o 
   8  -5   1      163.81      146.39     12.98 o 
   9  -5   1        3.83        3.53      3.46 o 
  -6  -4   1      168.86      152.36     39.94 o 
  -5  -4   1      119.89      107.09     33.23 o 
  -4  -4   1      263.26      218.91     17.90 o 
  -3  -4   1       42.59       49.01      3.58 o 
  -2  -4   1      976.17      916.99     15.21 o 
  -1  -4   1     1423.58     1358.43     17.82 o 
   0  -4   1        0.60        2.18      2.25 o 
   1  -4   1      484.54      479.27     10.65 o 
   2  -4   1     2275.66     2180.88     21.12 o 
   3  -4   1     2282.28     2306.53     23.43 o 
   4  -4   1     1195.99     1249.83     18.37 o 
   5  -4   1     1169.14     1168.94     19.89 o 
   6  -4   1      179.03      189.24     12.76 o 
   7  -4   1       13.40       13.29      4.66 o 
   8  -4   1      230.67      227.52     12.78 o 
   9  -4   1     1033.02      998.93     56.23 o 
  -7  -3   1       35.57       18.97     11.48 o 
  -6  -3   1        4.89       14.07      6.50 o 
  -5  -3   1     1514.55     1491.94     43.72 o 
  -4  -3   1     1450.03     1459.41     49.08 o 
  -3  -3   1      163.98      155.66      8.05 o 
  -2  -3   1     2886.47     2905.69     25.99 o 
  -1  -3   1        2.50        4.36      1.50 o 
   0  -3   1      155.79      197.79      5.24 o 
   1  -3   1      200.08      188.27      3.96 o 
   2  -3   1    13043.98    12963.65    114.76 o 
   3  -3   1     1169.39     1256.63     13.05 o 
   4  -3   1      467.17      454.02      8.83 o 
   5  -3   1       29.53       30.56      7.02 o 
   6  -3   1     2255.35     2276.25     38.96 o 
   7  -3   1      126.80      161.26     17.06 o 
   8  -3   1      559.74      523.73     15.52 o 
   9  -3   1      228.85      229.00     14.18 o 
  -7  -2   1      241.60      292.36     32.04 o 
  -6  -2   1      378.63      368.01     14.50 o 
  -5  -2   1     3747.33     4036.23     79.66 o 
  -4  -2   1      137.95      155.29      6.80 o 
  -3  -2   1      462.76      483.38     16.95 o 
  -2  -2   1     1313.81     1375.65     22.31 o 
  -1  -2   1     7339.22     7355.44     50.66 o 
   0  -2   1       48.31       50.08      3.12 o 
   1  -2   1     4845.68     4893.47     27.64 o 
   2  -2   1     4455.44     4482.15     31.46 o 
   3  -2   1      676.74      601.53      6.58 o 
   4  -2   1     3891.35     3926.72     28.72 o 
   5  -2   1     4320.08     4433.89     47.79 o 
   6  -2   1     3821.63     3982.57     68.49 o 
   7  -2   1      339.02      329.92     12.41 o 
   8  -2   1      121.51      119.69     23.20 o 
   9  -2   1       31.57       26.02      9.38 o 
  -8  -1   1      676.42      662.95     39.15 o 
  -7  -1   1      283.41      277.64     15.25 o 
  -6  -1   1       89.14       89.85     14.15 o 
  -5  -1   1       63.40       77.36     13.63 o 
  -4  -1   1     2241.35     2302.27     49.13 o 
  -3  -1   1     5680.12     5658.85     55.18 o 
  -2  -1   1     7148.33     7190.44     39.55 o 
   0  -1   1      939.84     1009.02      8.66 o 
   1  -1   1      154.52      144.65      4.15 o 
   2  -1   1       23.69       23.58      2.44 o 
   3  -1   1    10789.47    10401.25     61.46 o 
   4  -1   1     7657.60     8127.06     65.95 o 
   5  -1   1      955.85      924.56     13.30 o 
   6  -1   1       27.86       21.56      4.02 o 
   7  -1   1      279.90      252.41     25.72 o 
   8  -1   1      212.82      239.16     30.26 o 
   9  -1   1      592.40      638.62     29.34 o 
  -8   0   1      170.91      193.88     11.77 o 
  -7   0   1      135.72       98.89     24.56 o 
  -6   0   1       29.29       31.99      3.65 o 
  -5   0   1     1500.88     1530.51     14.49 o 
  -4   0   1     6793.35     7008.90     55.37 o 
  -3   0   1     4915.84     4843.86     26.12 o 
  -2   0   1       23.40       43.63      2.33 o 
  -1   0   1     2893.46     2815.12     20.16 o 
   1   0   1      909.54      844.99      4.71 o 
   3   0   1     1902.78     1874.29     11.75 o 
   4   0   1      795.10      735.39      9.00 o 
   5   0   1      112.06       99.16      5.29 o 
   6   0   1     1591.79     1611.17     21.80 o 
   7   0   1      875.74      855.74     27.65 o 
   8   0   1      277.81      263.35     17.32 o 
  -9   1   1        6.11        8.75      4.93 o 
  -8   1   1      156.01      166.34     21.50 o 
  -7   1   1     2203.55     2102.05    148.27 o 
  -6   1   1     1084.30     1075.98     17.07 o 
  -5   1   1     1641.15     1598.88     16.08 o 
  -4   1   1       56.53       55.28      4.26 o 
  -3   1   1        8.29       13.17      1.23 o 
  -2   1   1     1504.99     1584.21      8.91 o 
  -1   1   1     7328.92     7649.17     35.66 o 
   1   1   1     5760.91     5788.45     27.56 o 
   2   1   1       45.97       52.83      1.93 o 
   3   1   1     3246.30     3333.44     32.37 o 
   4   1   1      299.12      266.84     11.45 o 
   5   1   1      417.79      444.90     44.98 o 
   6   1   1      726.83      717.64     16.66 o 
   7   1   1        3.07       11.16      4.09 o 
   8   1   1       59.39       41.06      9.00 o 
  -9   2   1      292.66      288.75     26.28 o 
  -8   2   1     1341.81     1307.91     39.21 o 
  -7   2   1      825.85      814.28     16.84 o 
  -6   2   1      178.96      178.39     13.03 o 
  -5   2   1      313.93      310.32      9.36 o 
  -4   2   1     6268.99     6038.43     58.64 o 
  -3   2   1       93.45       79.89      3.28 o 
  -2   2   1     1703.52     1781.20      9.98 o 
  -1   2   1     5650.17     5694.20     31.39 o 
   0   2   1     3165.53     3190.68     21.37 o 
   1   2   1     4101.49     4016.89     23.04 o 
   2   2   1     4681.43     4793.56     32.74 o 
   3   2   1     4652.61     4638.40     77.84 o 
   4   2   1       35.88       49.48     11.25 o 
   5   2   1     1102.29     1135.90     32.17 o 
   6   2   1       16.66       19.88      6.17 o 
   7   2   1      345.89      352.69     18.13 o 
  -9   3   1       13.08       12.28     12.99 o 
  -8   3   1      302.25      282.75     11.74 o 
  -7   3   1      148.59      172.83      9.84 o 
  -6   3   1      823.81      800.49     17.03 o 
  -5   3   1     2901.11     2924.92     30.52 o 
  -4   3   1     4655.42     4641.66     51.15 o 
  -3   3   1       30.67       48.79      5.04 o 
  -2   3   1      100.04       99.87      4.14 o 
  -1   3   1      506.50      511.17      6.83 o 
   0   3   1     1105.46      923.37     14.87 o 
   1   3   1     2000.85     2081.64     30.62 o 
   2   3   1     8408.97     8843.85    160.55 o 
   3   3   1      561.23      522.28      9.53 o 
   4   3   1       74.76       87.19     27.88 o 
   5   3   1      227.31      258.31     18.15 o 
   6   3   1      739.29      756.45     25.26 o 
   7   3   1      165.22      182.04     12.59 o 
  -9   4   1       12.91        8.78      2.68 o 
  -8   4   1      134.52      145.36     12.23 o 
  -7   4   1      734.54      748.57     15.72 o 
  -6   4   1      157.62      166.80     13.69 o 
  -5   4   1     2785.97     2831.65     27.14 o 
  -4   4   1       31.39       52.50      7.49 o 
  -3   4   1     1890.52     1862.05     31.73 o 
  -2   4   1      314.58      270.21     12.31 o 
  -1   4   1     3795.58     3671.06     42.69 o 
   0   4   1     3486.05     3371.98     51.85 o 
   1   4   1       62.02       62.98      7.77 o 
   2   4   1       28.29       17.43      2.96 o 
   3   4   1      767.51      774.85     25.53 o 
   4   4   1     1365.61     1383.50     42.71 o 
   5   4   1      584.76      506.88     42.02 o 
   6   4   1      936.98      909.86     69.90 o 
  -9   5   1      287.02      279.12     12.79 o 
  -8   5   1      461.38      471.34     15.70 o 
  -7   5   1      658.48      664.21     31.55 o 
  -6   5   1        3.99        8.43      3.43 o 
  -5   5   1       75.52       77.45     13.50 o 
  -4   5   1      524.02      486.09     11.87 o 
  -3   5   1     5988.73     6122.95     53.90 o 
  -2   5   1     4921.69     5007.77     78.58 o 
  -1   5   1     1855.07     1970.94     28.55 o 
   0   5   1       11.01       15.52      5.49 o 
   1   5   1      391.88      386.41     12.81 o 
   2   5   1      304.19      322.71      8.70 o 
   3   5   1      742.11      749.85     47.48 o 
   4   5   1      270.69      267.81     22.62 o 
   5   5   1       80.47       59.84     24.93 o 
  -9   6   1      178.38      167.33     15.07 o 
  -8   6   1      109.92      105.29     14.86 o 
  -7   6   1      128.00      127.37     12.72 o 
  -6   6   1      793.58      772.11     19.33 o 
  -5   6   1     1383.39     1442.58     24.49 o 
  -4   6   1     1647.35     1664.15     31.31 o 
  -3   6   1       17.64       12.86      4.69 o 
  -2   6   1      237.81      247.34     21.11 o 
  -1   6   1       13.83       21.20      8.44 o 
   0   6   1     4170.42     4358.17     53.31 o 
   1   6   1      744.38      696.31     14.11 o 
   2   6   1      752.14      773.66     24.29 o 
   3   6   1      363.88      344.18     17.06 o 
   4   6   1       92.69       94.45     17.26 o 
  -8   7   1      246.75      232.03     15.49 o 
  -7   7   1     1527.60     1576.29     43.41 o 
  -6   7   1      222.63      223.87     11.47 o 
  -5   7   1      190.00      197.23     16.82 o 
  -4   7   1      131.90      117.92     24.71 o 
  -3   7   1      337.81      326.93     15.05 o 
  -2   7   1      455.95      422.23     34.89 o 
  -1   7   1     1308.00     1260.82     22.68 o 
   0   7   1      307.83      304.86     12.30 o 
   1   7   1        7.34        3.50      4.51 o 
   2   7   1       20.18       29.71      9.90 o 
   3   7   1      498.64      523.68     22.22 o 
  -8   8   1      225.18      180.93     21.57 o 
  -7   8   1      260.71      272.96     14.37 o 
  -6   8   1        3.22        3.68      3.09 o 
  -5   8   1      119.43      106.90     12.49 o 
  -4   8   1     1360.77     1451.60     51.51 o 
  -3   8   1      287.52      300.83     15.94 o 
  -2   8   1        1.00        8.12      4.79 o 
  -1   8   1      222.69      213.91     13.26 o 
   0   8   1       71.72       71.98     22.19 o 
   1   8   1       47.53       43.59     14.68 o 
  -6   9   1      220.75      233.90     20.50 o 
  -5   9   1      149.14      170.93     22.56 o 
  -4   9   1      627.09      679.58     18.17 o 
  -3   9   1       14.68       16.19      4.52 o 
  -2   9   1       14.52       24.17      7.41 o 
  -1   9   1       47.69       52.83     14.51 o 
   0  -9   2      131.79       88.23     21.10 o 
   1  -9   2        6.44        3.91      3.81 o 
   2  -9   2      166.54      111.96     24.00 o 
   3  -9   2      182.51      172.76     14.68 o 
   4  -9   2      531.07      575.85     16.66 o 
   5  -9   2      137.72      118.36      9.98 o 
   6  -9   2       21.18       15.49      5.02 o 
   7  -9   2        3.75        2.74      4.00 o 
  -2  -8   2       70.84      101.71     33.08 o 
  -1  -8   2       24.17        5.38      7.85 o 
   0  -8   2        3.78        4.94      4.19 o 
   1  -8   2     1113.98     1124.74     65.96 o 
   2  -8   2      592.21      595.39     19.70 o 
   3  -8   2      760.27      669.26     24.65 o 
   4  -8   2      535.54      502.52     12.56 o 
   5  -8   2       92.92       98.12     14.40 o 
   6  -8   2      334.29      344.87     11.45 o 
   7  -8   2      484.06      469.70     17.66 o 
   8  -8   2      146.78      219.08     37.25 o 
  -3  -7   2       33.97       33.13     15.01 o 
  -2  -7   2      573.32      580.25     29.30 o 
  -1  -7   2      490.69      527.40     12.64 o 
   0  -7   2     1405.18     1471.61     30.39 o 
   1  -7   2     1026.26     1008.26     22.59 o 
   2  -7   2       19.39       19.85      6.45 o 
   3  -7   2        6.77       15.70      4.53 o 
   4  -7   2     1887.09     1912.34     30.18 o 
   5  -7   2     1379.06     1352.26     23.51 o 
   6  -7   2      362.38      389.82     14.52 o 
   7  -7   2     1117.90     1114.88     38.30 o 
   8  -7   2       38.79       25.17     10.20 o 
  -4  -6   2       22.71       22.01      8.18 o 
  -3  -6   2     1480.33     1424.04     57.76 o 
  -2  -6   2     1827.33     1837.37     31.05 o 
  -1  -6   2       79.40       89.82     12.91 o 
   0  -6   2      665.30      668.55     26.18 o 
   1  -6   2      142.23      156.21     15.89 o 
   2  -6   2      449.68      445.05     13.73 o 
   3  -6   2      572.59      563.40     20.81 o 
   4  -6   2     1972.00     2100.89     36.71 o 
   5  -6   2      521.69      519.82     23.18 o 
   6  -6   2        4.01        4.85      2.49 o 
   7  -6   2      136.84      133.25     13.81 o 
   8  -6   2      519.15      519.46     26.41 o 
   9  -6   2      279.42      276.49     17.50 o 
  -5  -5   2      200.87      166.99     38.36 o 
  -4  -5   2      316.11      333.92     16.50 o 
  -3  -5   2     1866.30     1936.96     42.91 o 
  -2  -5   2        0.58        1.44      1.82 o 
  -1  -5   2      113.92      117.53      6.67 o 
   0  -5   2       53.18       68.67     12.02 o 
   1  -5   2     6156.52     6422.90     72.88 o 
   2  -5   2     1190.01     1275.99     23.79 o 
   3  -5   2      263.80      259.29     16.78 o 
   4  -5   2      359.27      337.04      8.65 o 
   5  -5   2      523.16      497.37     14.21 o 
   6  -5   2       49.04       67.38     10.35 o 
   7  -5   2      472.73      434.98     23.63 o 
   8  -5   2     1405.89     1444.88     32.34 o 
   9  -5   2       52.96       45.71     11.69 o 
  -6  -4   2      570.18      588.68     28.18 o 
  -5  -4   2      471.02      421.92     19.40 o 
  -4  -4   2      108.49      109.33     11.68 o 
  -3  -4   2      267.56      238.63      9.20 o 
  -2  -4   2      271.98      230.17      6.17 o 
  -1  -4   2     2835.25     2926.81     45.95 o 
   0  -4   2     2425.86     2468.46     27.27 o 
   1  -4   2     1326.66     1262.69     27.19 o 
   2  -4   2        5.94        7.80      2.83 o 
   3  -4   2        9.01       14.63      4.47 o 
   4  -4   2       52.52       58.39      6.51 o 
   5  -4   2     2913.05     2988.23     33.01 o 
   6  -4   2      859.90      883.52     25.73 o 
   7  -4   2      337.61      313.39     15.18 o 
   8  -4   2       60.06       58.00     10.77 o 
   9  -4   2      256.11      214.21     19.18 o 
  -7  -3   2      141.52      106.66     29.86 o 
  -6  -3   2      287.57      292.28     17.29 o 
  -5  -3   2      210.84      234.80     11.43 o 
  -4  -3   2      113.23      117.29     22.63 o 
  -3  -3   2     1667.76     1674.64     36.08 o 
  -2  -3   2     4615.74     4612.13     39.73 o 
  -1  -3   2      180.71      179.93      3.86 o 
   0  -3   2     1904.92     1887.96     13.64 o 
   1  -3   2      387.50      400.66      9.06 o 
   2  -3   2     9769.43     9592.04    112.58 o 
   3  -3   2     2775.74     3002.55     20.72 o 
   4  -3   2     5690.92     5890.81     46.20 o 
   5  -3   2     1989.61     2086.79     37.80 o 
   6  -3   2       88.83      103.92     10.18 o 
   7  -3   2        1.28        3.80      2.13 o 
   8  -3   2      868.98      912.64     22.59 o 
   9  -3   2      363.14      362.56     24.57 o 
  -7  -2   2       19.42       29.47      9.95 o 
  -6  -2   2      211.62      205.14     18.80 o 
  -5  -2   2     3021.56     3147.38     62.99 o 
  -4  -2   2      760.14      772.36     29.48 o 
  -3  -2   2      709.28      671.61     15.96 o 
  -2  -2   2      966.14      972.06      9.06 o 
  -1  -2   2     2135.22     2126.84     10.95 o 
   0  -2   2     7012.34     7029.96     46.13 o 
   1  -2   2    14229.20    14333.09     86.49 o 
   2  -2   2     4406.20     4329.04     20.00 o 
   3  -2   2     3621.35     3713.64     23.53 o 
   4  -2   2      218.94      240.19      5.86 o 
   5  -2   2     2223.38     2257.28     31.99 o 
   6  -2   2      680.04      675.53     14.68 o 
   7  -2   2     2265.42     2284.05     33.25 o 
   8  -2   2     1073.41     1076.12     29.66 o 
   9  -2   2        5.25        6.00      3.98 o 
  -8  -1   2      123.23      112.19     23.22 o 
  -7  -1   2       29.00       38.61      8.45 o 
  -6  -1   2     2564.84     2605.80     35.79 o 
  -5  -1   2     1137.10     1158.59     32.19 o 
  -4  -1   2      758.80      745.62     47.01 o 
  -3  -1   2      257.39      274.41      3.59 o 
  -2  -1   2    19256.60    19225.09    126.57 o 
  -1  -1   2     3190.57     3114.15     20.91 o 
   0  -1   2     3357.93     3328.94     14.53 o 
   1  -1   2     5872.34     5821.75     24.84 o 
   2  -1   2    10653.05    10857.02     57.62 o 
   3  -1   2      133.22      150.23      4.77 o 
   4  -1   2      167.63      154.13      6.19 o 
   5  -1   2     6050.86     6258.13     46.78 o 
   6  -1   2     1081.60     1062.08     16.80 o 
   7  -1   2      174.91      190.20     17.45 o 
   8  -1   2      123.14       95.21     17.89 o 
  -8   0   2      487.46      522.21     18.60 o 
  -7   0   2      436.00      445.07     17.10 o 
  -6   0   2      888.64      866.46     29.21 o 
  -5   0   2     2250.39     2289.89     16.59 o 
  -4   0   2      940.10      957.70     10.05 o 
  -3   0   2     7300.65     7329.98     38.64 o 
  -1   0   2     1975.44     1914.68     12.52 o 
   0   0   2        1.01        6.53      2.55 o 
   1   0   2       30.23       26.23      2.58 o 
   2   0   2       90.07      137.44      5.80 o 
   3   0   2     1637.38     1599.30     15.02 o 
   4   0   2     4254.69     4460.61     56.35 o 
   5   0   2      220.54      214.89      5.74 o 
   6   0   2      641.72      641.30     16.11 o 
   7   0   2       11.53        7.94      4.60 o 
   8   0   2      309.38      311.43     21.54 o 
  -9   1   2      342.09      338.22     39.04 o 
  -8   1   2        4.54        6.21      5.26 o 
  -7   1   2      197.48      195.49      9.09 o 
  -6   1   2      359.27      358.48     12.83 o 
  -5   1   2     1863.11     1766.80     22.86 o 
  -4   1   2     1205.68     1202.27     15.34 o 
  -3   1   2     3200.82     3215.14     23.55 o 
  -2   1   2      374.35      365.39      3.50 o 
  -1   1   2    13973.26    14190.32     84.10 o 
   0   1   2      493.04      423.30      3.95 o 
   1   1   2     8829.28     9006.86     54.15 o 
   2   1   2     2183.26     2140.91     13.08 o 
   3   1   2       57.90       85.09      7.95 o 
   4   1   2      631.34      652.59      8.97 o 
   5   1   2      344.76      341.88     16.78 o 
   7   1   2      298.02      288.63     14.88 o 
   8   1   2      457.85      454.62     23.21 o 
  -9   2   2        3.93        7.84      8.54 o 
  -8   2   2      909.47      919.77     23.01 o 
  -7   2   2     1138.27     1097.10     35.20 o 
  -6   2   2     1037.89     1037.80     27.09 o 
  -5   2   2      280.81      277.63      9.81 o 
  -4   2   2      235.59      226.44      4.61 o 
  -3   2   2      298.46      286.51      4.27 o 
  -2   2   2      464.69      439.44      4.38 o 
  -1   2   2     5377.31     5402.91     47.78 o 
   0   2   2       18.73       15.71      1.91 o 
   1   2   2     3431.32     3240.84     30.23 o 
   2   2   2      741.82      765.93     16.48 o 
   3   2   2     1485.69     1444.44     15.38 o 
   4   2   2     1184.10     1233.60     35.82 o 
   5   2   2     2464.13     2427.33     52.30 o 
   6   2   2       79.58       76.07     19.73 o 
   7   2   2       10.21       15.08      9.14 o 
  -9   3   2      293.97      307.99     46.40 o 
  -8   3   2      925.85      907.92     45.89 o 
  -7   3   2       16.18        9.99      3.29 o 
  -6   3   2      118.83      137.64     10.89 o 
  -5   3   2      629.87      628.12     12.83 o 
  -4   3   2     2760.52     2740.38     32.04 o 
  -3   3   2     2183.81     2171.89     21.08 o 
  -2   3   2     1866.44     1851.15     21.80 o 
  -1   3   2     1267.65     1278.58     13.36 o 
   0   3   2       93.01      120.50      8.63 o 
   1   3   2     2230.19     2400.50     20.73 o 
   2   3   2     2897.16     2832.67     28.56 o 
   3   3   2     1395.86     1277.85     22.30 o 
   4   3   2     1846.50     1881.99     56.36 o 
   5   3   2      300.28      280.35     15.28 o 
   6   3   2      159.13      135.45     38.90 o 
  -9   4   2      289.49      284.02     12.70 o 
  -8   4   2        0.55        0.72      2.88 o 
  -7   4   2      138.93      135.18     10.51 o 
  -6   4   2      485.28      469.48     14.56 o 
  -5   4   2     4797.68     4840.78     42.67 o 
  -4   4   2     1185.67     1205.81     17.35 o 
  -3   4   2     3969.15     4089.04     39.52 o 
  -2   4   2      276.86      309.87      9.59 o 
  -1   4   2     2858.02     2910.62     32.26 o 
   0   4   2        2.75        4.39      2.61 o 
   1   4   2     3990.81     4006.11     46.95 o 
   2   4   2     2441.72     2441.23     35.47 o 
   3   4   2       14.07       15.58      6.14 o 
   4   4   2       30.53       42.07     17.57 o 
   5   4   2      799.20      803.63     33.95 o 
   6   4   2      475.25      542.93     21.50 o 
  -9   5   2       42.94       38.45      9.24 o 
  -8   5   2      943.16      999.14     27.61 o 
  -7   5   2      548.86      554.68     21.93 o 
  -6   5   2     1278.91     1210.00     34.60 o 
  -5   5   2     1301.80     1349.38     26.80 o 
  -4   5   2      458.70      453.29     11.81 o 
  -3   5   2      810.46      795.53     22.43 o 
  -2   5   2     2933.57     2936.84     38.98 o 
  -1   5   2     4289.12     4455.46     52.80 o 
   0   5   2     1385.13     1451.06     23.84 o 
   1   5   2      616.03      628.56     16.37 o 
   2   5   2       35.78       48.69      6.81 o 
   3   5   2      221.60      243.71     17.29 o 
   4   5   2      510.67      524.98     22.50 o 
   5   5   2      420.16      405.95     34.23 o 
  -9   6   2      866.32      930.17     19.85 o 
  -8   6   2      230.29      231.43     20.15 o 
  -7   6   2       40.72       40.34      7.50 o 
  -6   6   2       40.53       41.84      6.25 o 
  -5   6   2      281.54      285.81     16.24 o 
  -4   6   2      616.21      584.82     17.10 o 
  -3   6   2     1654.23     1661.23     45.59 o 
  -2   6   2     2307.90     2424.43     51.99 o 
  -1   6   2       83.86       81.07     12.93 o 
   0   6   2      375.32      417.56     12.86 o 
   1   6   2      136.19      138.47     16.24 o 
   2   6   2     1871.36     1950.72     40.54 o 
   3   6   2      157.56      148.55     21.07 o 
   4   6   2       11.48       17.09      9.14 o 
  -8   7   2        2.69        8.62      2.62 o 
  -7   7   2      129.04      128.12     16.50 o 
  -6   7   2      195.41      214.32     17.77 o 
  -5   7   2     1164.73     1210.17     29.89 o 
  -4   7   2      105.37      112.34     12.94 o 
  -3   7   2       76.36       70.41      9.50 o 
  -2   7   2       34.94       26.31     13.48 o 
  -1   7   2      567.17      562.52     27.17 o 
   0   7   2      676.28      686.05     19.35 o 
   1   7   2      129.17      137.23     15.36 o 
   2   7   2      125.16      147.67     41.23 o 
   3   7   2        6.18       10.21      6.96 o 
  -7   8   2      585.08      625.84     55.81 o 
  -6   8   2      126.43      146.98     15.46 o 
  -5   8   2      119.92      103.05     14.97 o 
  -4   8   2       26.27       17.54     15.74 o 
  -3   8   2       45.18       46.93      7.20 o 
  -2   8   2      414.45      395.21     14.38 o 
  -1   8   2      805.39      841.71     29.68 o 
   0   8   2       14.93       29.15      6.26 o 
   1   8   2       96.89      124.66     31.66 o 
  -6   9   2        4.08        5.27      4.07 o 
  -5   9   2      278.77      260.55     19.37 o 
  -4   9   2      884.23      976.25     70.41 o 
  -3   9   2      250.38      263.21     10.03 o 
  -2   9   2      195.50      177.08     27.72 o 
  -1   9   2        2.97        7.75      4.48 o 
   0  -9   3      430.91      429.18     21.12 o 
   1  -9   3      227.87      251.47     18.27 o 
   2  -9   3       55.39       58.04     12.14 o 
   3  -9   3       72.27       73.00     10.43 o 
   4  -9   3      265.43      256.30      8.43 o 
   5  -9   3      475.34      465.35     23.70 o 
   6  -9   3      348.31      347.21     27.33 o 
   7  -9   3       21.50       13.56      5.70 o 
  -2  -8   3      205.81      211.42     18.31 o 
  -1  -8   3      499.32      487.15     26.33 o 
   0  -8   3       20.57        8.76      4.19 o 
   1  -8   3      513.77      511.34     23.28 o 
   2  -8   3      415.07      376.80     15.67 o 
   3  -8   3     2311.94     2284.10     47.47 o 
   4  -8   3      737.58      769.25     17.16 o 
   5  -8   3       56.27       56.50     11.03 o 
   6  -8   3      333.66      305.97     23.76 o 
   7  -8   3      224.57      289.59     22.27 o 
   8  -8   3      372.69      349.49     32.42 o 
  -3  -7   3      277.05      294.85     15.31 o 
  -2  -7   3      124.63      106.79     31.71 o 
  -1  -7   3        0.59        5.98      3.08 o 
   0  -7   3      797.82      824.26     26.49 o 
   1  -7   3     1312.13     1250.43     23.02 o 
   2  -7   3       90.17      107.09     18.84 o 
   3  -7   3      579.24      554.63     15.49 o 
   4  -7   3       27.65       37.79      5.75 o 
   5  -7   3      349.99      353.66     15.65 o 
   6  -7   3     1200.36     1203.59     25.26 o 
   7  -7   3     1152.10     1176.91     23.65 o 
   8  -7   3       99.39       86.25     13.31 o 
  -4  -6   3       70.12       73.30     16.68 o 
  -3  -6   3      237.37      210.17     12.44 o 
  -2  -6   3       30.37       35.28     10.38 o 
  -1  -6   3      463.96      445.51     15.89 o 
   0  -6   3     3943.43     4009.47     78.32 o 
   1  -6   3       74.86       82.65     17.18 o 
   2  -6   3      354.69      339.56     10.09 o 
   3  -6   3      129.68      140.40     11.65 o 
   4  -6   3     1648.87     1570.79     45.84 o 
   5  -6   3      123.71      140.40      9.46 o 
   6  -6   3      656.91      709.94     13.67 o 
   7  -6   3      296.50      324.63     20.00 o 
   8  -6   3       57.46       63.88      8.58 o 
   9  -6   3       42.56       44.14      9.07 o 
  -5  -5   3       10.61        9.77      4.49 o 
  -4  -5   3      304.37      282.08     23.54 o 
  -3  -5   3     1702.38     1810.24     38.67 o 
  -2  -5   3      716.55      718.01     20.44 o 
  -1  -5   3     2220.45     2270.03     25.36 o 
   0  -5   3       52.12       38.62      9.09 o 
   1  -5   3      585.48      560.74     16.17 o 
   2  -5   3       58.20       50.14      8.28 o 
   3  -5   3     3056.46     3258.66     38.67 o 
   4  -5   3     1583.60     1624.63     26.65 o 
   5  -5   3      264.93      271.21     11.65 o 
   6  -5   3       35.06       59.08      7.00 o 
   7  -5   3      397.91      391.16     22.11 o 
   8  -5   3      337.37      381.07     14.01 o 
   9  -5   3      585.45      595.57     33.49 o 
  -6  -4   3      205.28      218.53     13.28 o 
  -5  -4   3       80.66       79.06     18.92 o 
  -4  -4   3     1140.84     1224.79     28.49 o 
  -3  -4   3       71.68       74.93      4.38 o 
  -2  -4   3        0.17        5.54      1.64 o 
  -1  -4   3      274.17      269.20      6.83 o 
   0  -4   3     4392.35     4465.58     62.92 o 
   1  -4   3     2815.71     2841.96     32.23 o 
   2  -4   3     7833.48     8438.02     63.79 o 
   3  -4   3      549.90      529.32      8.73 o 
   4  -4   3     1312.44     1343.40     15.25 o 
   5  -4   3      696.28      705.28     14.97 o 
   6  -4   3      879.69      875.17     15.00 o 
   7  -4   3     1427.74     1473.11     26.52 o 
   8  -4   3      355.75      330.66     19.55 o 
   9  -4   3      135.53      105.94     20.89 o 
  -7  -3   3      698.43      724.06     56.67 o 
  -6  -3   3      537.88      558.15     29.30 o 
  -5  -3   3      201.25      200.93     15.67 o 
  -4  -3   3      215.80      192.11      8.95 o 
  -3  -3   3      598.60      545.79      7.84 o 
  -2  -3   3      308.64      266.36      5.88 o 
  -1  -3   3     4360.87     4623.51     44.14 o 
   0  -3   3     6647.62     6554.20     34.69 o 
   1  -3   3      224.16      230.22      4.58 o 
   2  -3   3       78.63       80.22      6.37 o 
   3  -3   3     2146.11     2173.18     20.93 o 
   4  -3   3     7561.88     7672.72     77.01 o 
   5  -3   3     1334.86     1315.60     21.49 o 
   6  -3   3      966.93      940.26     18.61 o 
   7  -3   3      217.21      214.57     12.43 o 
   8  -3   3      472.87      487.92     19.39 o 
   9  -3   3      180.66      164.46     22.29 o 
  -7  -2   3      391.04      362.81     13.25 o 
  -6  -2   3       50.88       72.24     13.99 o 
  -5  -2   3      547.37      564.60     33.15 o 
  -4  -2   3      585.32      567.24     13.78 o 
  -3  -2   3     6075.95     6212.57     45.51 o 
  -2  -2   3     5966.31     6135.57     32.23 o 
  -1  -2   3      240.90      236.97      2.77 o 
   0  -2   3      680.80      694.07      5.93 o 
   1  -2   3     9201.27     9112.57     81.52 o 
   2  -2   3     9969.68    10032.32     52.87 o 
   3  -2   3     4261.70     4109.88     31.99 o 
   4  -2   3     4527.42     4540.56     37.52 o 
   5  -2   3      124.48      118.31      5.25 o 
   6  -2   3        7.93       14.38      3.96 o 
   7  -2   3      664.29      672.29     22.44 o 
   8  -2   3      291.84      293.24     24.21 o 
   9  -2   3      181.53      153.38     16.79 o 
  -8  -1   3       16.18       29.77      8.85 o 
  -7  -1   3       56.67       53.50     14.37 o 
  -6  -1   3     2924.11     2954.67     50.10 o 
  -5  -1   3     1292.53     1306.45     44.15 o 
  -4  -1   3     3299.84     3368.69     31.11 o 
  -3  -1   3     2367.29     2329.01     15.07 o 
  -2  -1   3      994.41      877.58      8.66 o 
  -1  -1   3       90.47       98.08      2.38 o 
   0  -1   3     5478.08     5376.37     23.08 o 
   1  -1   3    12100.21    12123.91    119.77 o 
   2  -1   3      905.92      944.54      6.87 o 
   3  -1   3     1965.03     1870.27     17.93 o 
   4  -1   3     2734.05     2954.41     24.63 o 
   5  -1   3     1501.62     1488.22     23.84 o 
   6  -1   3       22.98       18.99      4.67 o 
   7  -1   3     2425.75     2324.14     49.62 o 
   8  -1   3      408.72      381.36     15.33 o 
  -8   0   3      207.89      199.07     29.78 o 
  -7   0   3      487.94      504.89     18.78 o 
  -6   0   3     1544.62     1559.88     26.10 o 
  -5   0   3       13.21       16.08      2.16 o 
  -4   0   3      335.52      315.40      6.09 o 
  -3   0   3     2891.07     2981.35     23.66 o 
  -2   0   3    12045.87    11827.32     71.87 o 
  -1   0   3     5261.99     5178.79     31.99 o 
   1   0   3       35.62       50.31      3.63 o 
   2   0   3     2743.58     2700.17     14.87 o 
   3   0   3      866.03      857.61      9.50 o 
   4   0   3        4.44        6.76      1.79 o 
   5   0   3      927.94      868.41     14.31 o 
   6   0   3     1395.46     1387.91     19.50 o 
   7   0   3       77.05       63.34     11.68 o 
   8   0   3      205.41      173.81     14.43 o 
  -9   1   3      321.19      332.93     17.30 o 
  -8   1   3      140.67      166.10     25.88 o 
  -7   1   3      535.62      594.00     26.56 o 
  -6   1   3        0.09        2.05      1.67 o 
  -5   1   3       87.77       92.11      5.32 o 
  -4   1   3     2428.42     2392.86     18.03 o 
  -3   1   3     2702.27     2521.24     15.60 o 
  -2   1   3      930.19      918.35      6.58 o 
  -1   1   3      403.30      407.24      4.46 o 
   0   1   3      381.95      372.96      4.38 o 
   1   1   3     6492.62     6381.71     34.91 o 
   2   1   3       53.52       55.70      4.01 o 
   3   1   3     7171.08     7405.18     56.40 o 
   4   1   3     1047.79     1050.62     15.36 o 
   5   1   3      347.26      334.36     13.88 o 
   6   1   3       92.44       54.33     22.75 o 
   7   1   3      523.14      497.79     21.10 o 
   8   1   3      583.76      579.13     21.10 o 
  -9   2   3       33.83       36.82     11.55 o 
  -8   2   3       11.94       11.17      7.12 o 
  -7   2   3       63.80       59.54      6.60 o 
  -6   2   3     1865.45     1838.74     34.23 o 
  -5   2   3      418.47      423.61     15.69 o 
  -4   2   3     2316.54     2246.99     18.92 o 
  -3   2   3       71.02       61.80      4.29 o 
  -2   2   3      212.25      248.32      4.33 o 
  -1   2   3      378.35      386.56     10.22 o 
   0   2   3     9257.10     9452.58     66.77 o 
   1   2   3     4539.87     4242.99     30.46 o 
   2   2   3      551.79      530.10      9.69 o 
   3   2   3      176.79      174.10      5.45 o 
   4   2   3      262.53      249.54      9.63 o 
   5   2   3      611.93      650.99     21.43 o 
   6   2   3      358.69      344.15     28.79 o 
   7   2   3      697.67      689.98     56.09 o 
  -9   3   3      215.72      203.88     12.92 o 
  -8   3   3      847.09      867.44     20.96 o 
  -7   3   3     1196.87     1223.83     45.60 o 
  -6   3   3     1641.06     1707.30     38.03 o 
  -5   3   3        6.93       10.27      2.28 o 
  -4   3   3       59.48       81.01     10.67 o 
  -3   3   3     3416.57     3532.53     26.73 o 
  -2   3   3     5116.46     5038.11     32.69 o 
  -1   3   3     3775.63     3824.52     36.51 o 
   0   3   3     6280.52     6435.64     48.72 o 
   1   3   3      124.89      121.80      9.63 o 
   2   3   3      497.94      471.56     10.38 o 
   3   3   3      733.88      711.22     13.06 o 
   4   3   3     2293.62     2200.58     49.46 o 
   5   3   3     1220.03     1187.97     39.89 o 
   6   3   3      153.28      127.66     18.61 o 
  -9   4   3      369.85      374.96     26.10 o 
  -8   4   3       95.42       77.09     12.90 o 
  -7   4   3      367.52      359.70     16.76 o 
  -6   4   3       13.48       17.11      5.27 o 
  -5   4   3     4574.96     4672.52     42.24 o 
  -4   4   3     1640.10     1650.22     21.32 o 
  -2   4   3     3106.48     3242.80     69.47 o 
  -1   4   3        1.32        9.66      4.82 o 
   0   4   3      180.93      225.75     10.97 o 
   1   4   3     4270.28     4551.59     56.11 o 
   2   4   3     1406.51     1308.40     23.91 o 
   3   4   3      728.00      697.52     22.44 o 
   4   4   3      770.54      728.78     32.78 o 
   5   4   3       28.06       24.25      8.99 o 
   6   4   3       25.35       19.45      8.84 o 
  -9   5   3       79.13       55.66      9.68 o 
  -8   5   3       35.96       31.60      5.65 o 
  -7   5   3       55.07       55.28      8.16 o 
  -6   5   3     1686.54     1811.17     27.11 o 
  -5   5   3     1517.83     1576.06     30.62 o 
  -4   5   3      482.58      476.57     12.93 o 
  -3   5   3      471.48      443.45     14.27 o 
  -2   5   3      613.21      628.38     21.92 o 
  -1   5   3      996.65     1007.42     26.44 o 
   0   5   3      537.72      476.91     21.01 o 
   1   5   3     1777.75     1773.68     44.61 o 
   2   5   3        0.40        7.42     10.41 o 
   3   5   3       29.65       19.09      6.42 o 
   4   5   3      129.80      160.87     39.68 o 
   5   5   3      482.58      479.68     22.95 o 
  -9   6   3      229.77      230.21     17.56 o 
  -8   6   3      233.59      211.20     28.16 o 
  -7   6   3      680.93      643.36     24.68 o 
  -6   6   3      902.41      944.63     33.58 o 
  -5   6   3      196.44      167.57     12.36 o 
  -4   6   3       20.42       16.56      4.30 o 
  -3   6   3      677.01      688.37     28.73 o 
  -2   6   3     1913.54     1969.94     71.60 o 
  -1   6   3      449.58      461.04     15.61 o 
   0   6   3      293.74      305.95     17.53 o 
   1   6   3        0.41        4.45      3.45 o 
   2   6   3       72.64       80.79     19.28 o 
   3   6   3       76.12       92.54     22.06 o 
   4   6   3      543.07      579.01     36.05 o 
  -8   7   3      124.07       95.53     20.22 o 
  -7   7   3        5.56        8.80      3.45 o 
  -6   7   3       64.50       67.36      9.61 o 
  -5   7   3      169.97      171.91     16.07 o 
  -4   7   3      226.88      228.50     14.32 o 
  -3   7   3      760.50      793.46     15.96 o 
  -2   7   3       74.97       82.07     13.26 o 
  -1   7   3       12.97        7.53      6.06 o 
   0   7   3       23.26       44.88      8.38 o 
   1   7   3      842.51      884.86     22.86 o 
   2   7   3      512.65      472.27     49.28 o 
  -7   8   3      155.90      167.80     14.64 o 
  -6   8   3      869.40      932.78     22.56 o 
  -5   8   3      345.85      333.36     16.38 o 
  -4   8   3      112.19      113.33     13.18 o 
  -3   8   3       48.83       43.22      9.03 o 
  -2   8   3      356.18      314.42     27.93 o 
  -1   8   3      345.02      356.03     13.92 o 
   0   8   3      305.08      343.02     18.46 o 
   1   8   3      533.57      574.67     42.48 o 
  -6   9   3      162.90      127.60     24.00 o 
  -5   9   3       24.48       16.59      6.12 o 
  -4   9   3      154.92      137.29     16.78 o 
  -3   9   3       78.79       59.05     12.15 o 
  -2   9   3      463.43      448.80     18.66 o 
   0  -9   4      307.05      280.18     15.28 o 
   1  -9   4      370.55      376.15     15.68 o 
   2  -9   4      770.05      858.05     33.80 o 
   3  -9   4       34.96       20.93      6.81 o 
   4  -9   4       64.91       67.03     12.54 o 
   5  -9   4      259.20      251.24     33.02 o 
   6  -9   4      400.66      406.93     36.38 o 
  -2  -8   4      390.71      386.05     36.03 o 
  -1  -8   4      635.48      580.87     20.35 o 
   0  -8   4      126.15      117.63     17.98 o 
   1  -8   4      193.81      186.82     19.56 o 
   2  -8   4        0.00        4.54      4.69 o 
   3  -8   4      315.43      341.64     15.03 o 
   4  -8   4      480.98      469.51     14.30 o 
   5  -8   4     1084.24     1098.27     40.38 o 
   6  -8   4      197.70      196.10     18.06 o 
   7  -8   4        8.63       16.67      7.74 o 
   8  -8   4       26.59       39.91      9.22 o 
  -3  -7   4      377.77      325.01     36.31 o 
  -2  -7   4      509.03      515.91     19.50 o 
  -1  -7   4      320.67      296.79     12.47 o 
   0  -7   4       66.62       54.01      9.15 o 
   1  -7   4       64.99       74.04      8.97 o 
   2  -7   4      684.36      679.75     16.19 o 
   3  -7   4     2170.06     2264.30     43.19 o 
   4  -7   4      972.81      985.98     18.33 o 
   5  -7   4       64.23       67.54     10.26 o 
   6  -7   4        0.51        4.00      3.27 o 
   7  -7   4      223.91      244.74     18.97 o 
   8  -7   4      344.67      340.51     42.65 o 
  -4  -6   4      858.68      793.57     35.04 o 
  -3  -6   4      277.99      269.05     15.87 o 
  -2  -6   4       28.33       32.86      6.84 o 
  -1  -6   4      874.64      888.46     18.98 o 
   0  -6   4      750.14      705.72     21.65 o 
   1  -6   4      118.72      110.34     11.31 o 
   2  -6   4     1908.65     1956.40     26.75 o 
   3  -6   4        0.31        4.07      2.55 o 
   4  -6   4        5.86        8.58      3.54 o 
   5  -6   4       12.32       17.97      3.74 o 
   6  -6   4     2695.34     2791.36     35.53 o 
   7  -6   4      865.94      869.83     28.91 o 
   8  -6   4      261.42      260.41     25.75 o 
   9  -6   4       45.69       46.38      7.46 o 
  -5  -5   4      398.65      431.21     20.62 o 
  -4  -5   4      228.33      193.39     19.02 o 
  -3  -5   4      643.60      658.91     19.50 o 
  -2  -5   4      101.45      115.37     12.00 o 
  -1  -5   4     3302.63     3255.76     31.98 o 
   0  -5   4     1263.37     1278.48     25.91 o 
   1  -5   4      584.59      598.32     14.50 o 
   2  -5   4       46.71       56.75      9.31 o 
   3  -5   4     2652.62     2747.04     28.22 o 
   4  -5   4      875.37      882.90     20.66 o 
   5  -5   4     1471.48     1548.44     27.22 o 
   6  -5   4     1342.47     1395.13     31.93 o 
   7  -5   4       40.52       39.13      6.37 o 
   8  -5   4       55.91       48.45      9.36 o 
   9  -5   4      307.85      286.26     22.68 o 
  -6  -4   4        0.41        4.14      6.17 o 
  -5  -4   4        1.06       12.42      8.81 o 
  -4  -4   4     1262.10     1274.50     35.80 o 
  -3  -4   4      130.83      126.22      5.96 o 
  -2  -4   4     1553.10     1567.66     20.30 o 
  -1  -4   4      532.01      513.12     11.54 o 
   0  -4   4     2254.13     2345.95     22.50 o 
   1  -4   4      282.60      285.51     14.09 o 
   2  -4   4     7336.50     7740.67     81.19 o 
   3  -4   4     3997.26     4079.38     38.53 o 
   4  -4   4        7.00       10.72      4.04 o 
   5  -4   4      221.54      214.64     15.10 o 
   6  -4   4      513.10      501.79     16.04 o 
   7  -4   4     1167.62     1190.54     26.03 o 
   8  -4   4      484.37      473.42     31.82 o 
   9  -4   4      924.93      938.32     23.42 o 
  -7  -3   4      330.44      366.80     23.08 o 
  -6  -3   4      207.83      221.15     17.02 o 
  -5  -3   4     1652.70     1633.65     43.19 o 
  -4  -3   4     2561.99     2661.74     51.57 o 
  -3  -3   4       29.06       40.91      3.18 o 
  -2  -3   4      126.56      121.08      5.43 o 
  -1  -3   4     1569.08     1645.09     13.72 o 
   0  -3   4     4180.23     4141.79     24.90 o 
   1  -3   4     8387.38     8706.35    103.23 o 
   2  -3   4     5932.50     5970.17     49.89 o 
   3  -3   4      268.76      275.61      5.84 o 
   4  -3   4      225.50      207.79      8.55 o 
   5  -3   4     2009.82     2017.49     40.42 o 
   6  -3   4     1658.70     1663.95     52.25 o 
   7  -3   4       78.80      105.40     11.94 o 
   8  -3   4      103.99       93.70     10.67 o 
   9  -3   4        6.02        6.18      5.89 o 
  -7  -2   4      979.28      979.07     17.52 o 
  -6  -2   4      662.96      689.97     21.98 o 
  -5  -2   4      416.10      470.92     16.10 o 
  -4  -2   4      942.64      973.61     12.76 o 
  -3  -2   4     2585.69     2685.27     22.17 o 
  -2  -2   4     7598.47     7751.15     43.83 o 
  -1  -2   4     2842.85     2735.23     15.90 o 
   0  -2   4     1794.54     1755.73      9.37 o 
   1  -2   4     2054.30     2037.40     14.11 o 
   2  -2   4      598.17      699.84      7.54 o 
   3  -2   4     3915.58     3846.38     24.92 o 
   4  -2   4     6284.92     6294.29     48.95 o 
   5  -2   4     2791.75     2763.39     50.55 o 
   6  -2   4     1190.95     1177.88     22.14 o 
   7  -2   4       29.06       30.32      5.07 o 
   8  -2   4      106.61       93.95     19.16 o 
   9  -2   4       85.09       80.78     18.19 o 
  -8  -1   4      470.90      455.44     29.85 o 
  -7  -1   4        9.00        4.65      4.29 o 
  -6  -1   4      187.11      182.69      9.46 o 
  -5  -1   4      486.38      463.46     10.39 o 
  -4  -1   4     3181.88     3217.23     23.97 o 
  -3  -1   4     1765.93     1831.79     13.76 o 
  -2  -1   4     3046.54     3196.52     21.17 o 
  -1  -1   4      731.20      688.02      4.80 o 
   0  -1   4     3758.07     3808.45     17.37 o 
   1  -1   4     1844.25     1816.11     13.78 o 
   2  -1   4      851.18      799.23      6.22 o 
   3  -1   4     1453.96     1295.89     12.99 o 
   4  -1   4     1675.69     1689.11     17.78 o 
   5  -1   4       13.03       13.00      2.76 o 
   6  -1   4     1145.91     1105.21     19.31 o 
   7  -1   4     1331.18     1256.43     46.65 o 
   8  -1   4       54.30       68.34     12.60 o 
  -8   0   4       44.33       39.73      8.95 o 
  -7   0   4      412.80      449.93     16.82 o 
  -6   0   4     1173.19     1180.70     23.80 o 
  -5   0   4     1139.19     1105.17     20.51 o 
  -4   0   4     1554.42     1544.17     16.42 o 
  -3   0   4       80.71       96.23      3.88 o 
  -2   0   4      146.09      137.89      2.24 o 
  -1   0   4       31.20       42.58      4.41 o 
   0   0   4     3608.37     3614.61     26.40 o 
   1   0   4       93.90      100.33      3.71 o 
   2   0   4     5219.24     5280.69     28.56 o 
   3   0   4        0.58        0.61      1.78 o 
   4   0   4     2746.71     2906.78     24.58 o 
   5   0   4      374.52      358.33      7.50 o 
   6   0   4      839.23      849.65     13.81 o 
   7   0   4      499.71      455.66     25.39 o 
   8   0   4       59.52       47.05     20.44 o 
  -9   1   4       51.95       47.85     11.70 o 
  -8   1   4      557.41      542.14     32.16 o 
  -7   1   4     1227.82     1248.44     23.90 o 
  -6   1   4       22.71       20.40      4.35 o 
  -5   1   4      540.60      511.26     11.78 o 
  -4   1   4      106.05      114.35      4.68 o 
  -3   1   4     1639.67     1520.55     12.43 o 
  -2   1   4      766.05      792.28      5.69 o 
  -1   1   4    23890.39    22673.19    461.57 o 
   0   1   4     3547.03     3667.57     45.87 o 
   1   1   4     1409.82     1333.16     15.85 o 
   2   1   4       16.65       15.45      3.50 o 
   3   1   4     6367.56     6160.13     90.21 o 
   4   1   4      795.42      766.53     13.28 o 
   5   1   4      106.81      101.56      7.86 o 
   6   1   4     1011.87      929.66     32.14 o 
   7   1   4       82.14       83.79     24.68 o 
  -9   2   4      188.46      173.01     23.88 o 
  -8   2   4      223.40      237.18     10.96 o 
  -7   2   4      197.21      187.26      7.96 o 
  -6   2   4      284.49      270.36     15.73 o 
  -5   2   4       24.31       38.48      5.87 o 
  -4   2   4     6343.74     6493.44     49.03 o 
  -3   2   4     4041.53     3991.00     28.24 o 
  -2   2   4       32.76       30.08      3.06 o 
  -1   2   4       48.59       86.11      5.56 o 
   0   2   4     1126.68     1016.83     10.61 o 
   1   2   4     2647.37     2560.45     20.40 o 
   2   2   4     7913.76     8312.34     64.05 o 
   3   2   4     4195.89     4221.57     35.31 o 
   4   2   4      476.67      451.97     14.57 o 
   5   2   4       70.08       47.76     28.49 o 
   6   2   4      456.08      455.54     17.65 o 
   7   2   4      541.10      521.88     43.49 o 
  -9   3   4        2.33        4.07      4.37 o 
  -8   3   4       22.53       23.06      4.85 o 
  -7   3   4      842.35      844.77     36.93 o 
  -6   3   4     2351.61     2332.66     39.90 o 
  -5   3   4     2235.76     2265.92     25.33 o 
  -4   3   4     1286.62     1241.58     18.25 o 
  -3   3   4       15.22       22.63      4.27 o 
  -2   3   4      279.50      257.07      8.94 o 
  -1   3   4     7104.86     7438.31     68.56 o 
   0   3   4     5129.70     5262.02     51.44 o 
   1   3   4     1660.19     1625.61     19.02 o 
   2   3   4     2600.17     2754.68     33.61 o 
   3   3   4      102.07      117.50      6.89 o 
   4   3   4     1240.95     1254.09     17.40 o 
   5   3   4      411.95      339.66     31.43 o 
   6   3   4      341.91      377.31     17.62 o 
  -9   4   4      126.08      101.87     11.48 o 
  -8   4   4      670.29      705.20     22.32 o 
  -7   4   4     1007.11     1042.10     20.79 o 
  -6   4   4      125.43      117.62     13.92 o 
  -5   4   4       79.49       80.75     10.51 o 
  -4   4   4      116.76      119.50     14.99 o 
  -3   4   4     2878.36     2934.78     33.07 o 
  -2   4   4     3916.99     3914.19     46.68 o 
  -1   4   4      210.16      216.98      8.43 o 
   0   4   4      319.39      300.63     13.49 o 
   1   4   4      112.54      122.34     22.47 o 
   2   4   4      993.13      964.21     34.77 o 
   3   4   4      728.46      780.78     19.51 o 
   4   4   4      668.31      701.69     28.03 o 
   5   4   4      355.35      380.51     18.38 o 
  -9   5   4      202.95      167.96     24.47 o 
  -8   5   4      113.97      110.66     12.80 o 
  -7   5   4      123.35      101.26     16.12 o 
  -6   5   4      136.21      124.37     12.00 o 
  -5   5   4      533.47      535.31     18.93 o 
  -4   5   4     3139.48     3133.88     52.24 o 
  -3   5   4     1437.04     1436.88     32.87 o 
  -2   5   4      484.77      440.17     16.76 o 
  -1   5   4        1.73        4.34      3.48 o 
   0   5   4      531.62      529.88     16.08 o 
   1   5   4      299.30      284.22     13.43 o 
   2   5   4       77.61       85.00      8.93 o 
   3   5   4      406.21      438.98     24.75 o 
   4   5   4       31.67       35.34     11.48 o 
   5   5   4       59.89       44.84     15.49 o 
  -8   6   4        2.87        8.48      4.12 o 
  -7   6   4      532.04      569.01     17.92 o 
  -6   6   4      909.21      920.94     40.00 o 
  -5   6   4      158.73      183.69     16.76 o 
  -4   6   4      556.15      564.65     25.92 o 
  -3   6   4      669.43      679.62     22.72 o 
  -2   6   4      595.81      620.33     19.77 o 
  -1   6   4       73.73       84.82     13.90 o 
   0   6   4     2946.00     3008.42     49.31 o 
   1   6   4      530.12      492.53     20.05 o 
   2   6   4        2.75        7.29      6.66 o 
   3   6   4        0.57        8.45      7.16 o 
  -8   7   4       70.96       59.09     10.90 o 
  -7   7   4      491.42      485.26     15.95 o 
  -6   7   4       35.57       36.35      7.01 o 
  -5   7   4       71.63       55.20      7.35 o 
  -4   7   4       86.51       87.36     10.91 o 
  -3   7   4     1037.02     1003.44     30.65 o 
  -2   7   4      468.45      501.22     40.65 o 
  -1   7   4      251.48      228.47     13.62 o 
   0   7   4       43.78       65.37     13.60 o 
   1   7   4      319.39      310.84     16.47 o 
   2   7   4       20.30       18.89     12.59 o 
  -7   8   4        3.03        8.74      3.84 o 
  -6   8   4      318.86      292.76     22.43 o 
  -5   8   4      159.29      163.52     16.29 o 
  -4   8   4      555.53      604.66     19.39 o 
  -3   8   4      242.07      242.65     15.46 o 
  -2   8   4        2.53        6.77      4.59 o 
  -1   8   4       30.13       28.05     11.30 o 
   0   8   4      148.50      130.89     14.41 o 
   1   8   4      425.05      427.10     55.12 o 
  -5   9   4      198.42      181.31     14.73 o 
  -4   9   4      138.33      128.62     14.77 o 
  -3   9   4        1.54        2.96      4.44 o 
  -2   9   4      249.83      248.96     26.53 o 
   0  -9   5        5.50        2.19      2.78 o 
   1  -9   5      507.61      529.10     41.79 o 
   2  -9   5      572.26      587.09     26.35 o 
   3  -9   5      119.74      100.22      9.79 o 
   4  -9   5      381.16      350.50     23.84 o 
   5  -9   5        0.56        6.77      3.44 o 
   6  -9   5       96.23      106.23     20.96 o 
  -2  -8   5       33.40       15.67      8.15 o 
   0  -8   5      195.85      203.62     19.17 o 
   1  -8   5     1829.31     1825.30     49.97 o 
   2  -8   5      638.01      625.97     23.83 o 
   3  -8   5       88.38       78.40     22.75 o 
   4  -8   5        9.99       14.92      5.02 o 
   5  -8   5      492.87      459.83     19.62 o 
   6  -8   5      188.59      174.79     28.70 o 
   7  -8   5      266.46      251.44     20.92 o 
  -3  -7   5       43.33       33.62     12.44 o 
  -2  -7   5      786.21      889.62     35.49 o 
  -1  -7   5      630.86      646.57     18.70 o 
   0  -7   5      320.55      329.78     15.43 o 
   1  -7   5      119.12      125.80     17.79 o 
   2  -7   5      733.87      731.87     25.49 o 
   3  -7   5      408.92      417.51     14.18 o 
   4  -7   5     1335.50     1382.64     20.78 o 
   5  -7   5     1747.90     1759.14     27.47 o 
   6  -7   5      270.47      250.70     14.43 o 
   7  -7   5       18.98       42.58      9.66 o 
   8  -7   5       26.86       22.57      7.20 o 
  -4  -6   5       44.17       51.62     17.21 o 
  -3  -6   5      644.49      663.78     37.75 o 
  -2  -6   5     1111.53     1053.76     24.88 o 
  -1  -6   5        2.40        8.46      2.56 o 
   0  -6   5       46.25       40.57      8.63 o 
   1  -6   5      152.52      170.66     15.52 o 
   2  -6   5      847.05      881.57     22.16 o 
   3  -6   5      476.72      501.31     11.61 o 
   4  -6   5     1118.87     1204.14     21.47 o 
   5  -6   5        0.01        5.62      3.44 o 
   6  -6   5     1217.76     1242.27     29.66 o 
   7  -6   5      554.72      521.23     22.65 o 
   8  -6   5      582.04      515.96     28.69 o 
  -5  -5   5      358.56      362.64     16.40 o 
  -4  -5   5      394.75      357.89     21.12 o 
  -3  -5   5      643.40      572.47     11.96 o 
  -2  -5   5       22.05       30.51      4.85 o 
  -1  -5   5     2814.50     2869.56     52.84 o 
   0  -5   5     2326.67     2247.53     29.71 o 
   1  -5   5     1302.54     1344.49     36.20 o 
   2  -5   5      498.50      485.11     15.53 o 
   3  -5   5       13.08       24.42      5.81 o 
   4  -5   5      163.49      195.33     11.65 o 
   5  -5   5      405.74      421.74     11.18 o 
   6  -5   5     1598.54     1626.51     40.89 o 
   7  -5   5     1012.84      967.08     28.07 o 
   8  -5   5      381.33      354.67     35.50 o 
   9  -5   5       85.57       52.96     13.85 o 
  -6  -4   5      228.99      246.84     23.82 o 
  -5  -4   5       15.71       10.31      8.81 o 
  -4  -4   5      197.24      189.89      9.88 o 
  -3  -4   5      786.50      782.31     17.10 o 
  -2  -4   5     3975.43     3968.89     29.01 o 
  -1  -4   5     2834.86     2784.35     34.89 o 
   0  -4   5     2560.39     2656.26     39.50 o 
   1  -4   5       84.37       87.68      8.09 o 
   2  -4   5     4972.23     5087.67     39.51 o 
   3  -4   5      952.29      947.86     13.70 o 
   4  -4   5     2209.80     2198.11     20.25 o 
   5  -4   5     3740.17     3860.23     31.74 o 
   6  -4   5        2.82        9.72      3.40 o 
   7  -4   5        2.15        5.97      4.90 o 
   8  -4   5      202.46      181.87     15.58 o 
   9  -4   5      886.28      861.17     29.97 o 
  -7  -3   5        2.83        5.57      3.88 o 
  -6  -3   5        3.37        3.28      3.77 o 
  -5  -3   5     1454.99     1475.94     39.79 o 
  -4  -3   5     1240.96     1228.83     20.93 o 
  -3  -3   5      973.04      935.48     13.30 o 
  -2  -3   5     1955.40     1953.82     18.63 o 
  -1  -3   5      109.10      120.23      3.64 o 
   0  -3   5     1809.74     1848.71     12.24 o 
   1  -3   5     7162.51     7281.48     50.49 o 
   2  -3   5    10531.63    10523.38     69.12 o 
   3  -3   5     2609.75     2588.12     19.00 o 
   4  -3   5      231.41      231.03      6.96 o 
   5  -3   5       30.86       32.77      6.18 o 
   6  -3   5      368.43      401.18     10.88 o 
   7  -3   5      220.00      237.07     21.09 o 
   8  -3   5     1113.57     1115.60     20.88 o 
   9  -3   5      230.56      187.34     21.86 o 
  -7  -2   5      453.70      466.54     18.02 o 
  -6  -2   5      430.77      427.00     24.45 o 
  -5  -2   5     2349.46     2374.73     40.46 o 
  -4  -2   5      351.27      353.18      6.75 o 
  -3  -2   5      396.97      401.89      9.20 o 
  -2  -2   5     2638.00     2797.10     18.16 o 
  -1  -2   5     3850.05     3812.19     19.38 o 
   0  -2   5      403.37      363.63      3.47 o 
   1  -2   5     8909.90     8594.30     50.96 o 
   2  -2   5      227.59      190.25      3.77 o 
   3  -2   5        6.01       12.27      3.04 o 
   4  -2   5      142.43      156.50      7.73 o 
   5  -2   5     3576.94     3639.86     64.64 o 
   6  -2   5      786.50      772.45     12.66 o 
   7  -2   5       53.56       61.00      8.83 o 
   8  -2   5      355.67      303.67     12.95 o 
  -8  -1   5      376.98      359.97     49.08 o 
  -7  -1   5      128.41      144.26     29.39 o 
  -6  -1   5     1444.91     1461.23     25.38 o 
  -5  -1   5      390.49      381.66      8.73 o 
  -4  -1   5     1435.27     1427.39     16.98 o 
  -3  -1   5     1529.72     1582.15     13.24 o 
  -2  -1   5     3311.96     3214.74     16.68 o 
  -1  -1   5      261.88      221.21      3.18 o 
   0  -1   5     1668.56     1734.16     10.47 o 
   1  -1   5     1009.31      958.31      7.88 o 
   2  -1   5       22.58       32.80      3.48 o 
   3  -1   5     2680.25     2525.53     27.18 o 
   4  -1   5     1907.63     2001.66     41.03 o 
   5  -1   5     1451.92     1451.49     29.68 o 
   6  -1   5      459.38      457.97     23.10 o 
   7  -1   5      221.06      219.29     15.81 o 
   8  -1   5      620.41      643.98     35.22 o 
  -8   0   5      285.07      294.51     12.85 o 
  -7   0   5       80.18       77.77     15.39 o 
  -6   0   5       88.81       93.15      6.10 o 
  -5   0   5      929.63      924.36     13.55 o 
  -4   0   5     2300.07     2282.68     12.72 o 
  -3   0   5     3877.39     4033.59     24.10 o 
  -2   0   5     1723.01     1654.74     13.53 o 
  -1   0   5     3162.14     3263.31     15.26 o 
   0   0   5     2834.05     2929.86     17.56 o 
   1   0   5     1896.87     1817.72     13.13 o 
   2   0   5     1364.37     1270.04     12.91 o 
   3   0   5      830.93      752.26     16.78 o 
   4   0   5      559.56      536.42     18.58 o 
   5   0   5       26.23       26.35      5.43 o 
   6   0   5     1716.91     1655.82     25.41 o 
   7   0   5      643.40      589.21     29.55 o 
   8   0   5      266.70      316.84     17.70 o 
  -8   1   5       94.68       86.95     13.37 o 
  -7   1   5      326.33      334.49     16.14 o 
  -6   1   5      771.29      832.21     21.38 o 
  -5   1   5     1480.48     1440.74     19.03 o 
  -4   1   5       11.32       19.38      2.64 o 
  -3   1   5       57.25       56.18      3.56 o 
  -2   1   5     2650.89     2659.03     14.62 o 
  -1   1   5    13224.33    13266.60     68.81 o 
   0   1   5    11757.88    12279.51     94.68 o 
   1   1   5     4633.33     4589.18     35.71 o 
   2   1   5      504.80      480.24      9.30 o 
   3   1   5      654.52      579.82      8.65 o 
   4   1   5      485.75      458.70      8.83 o 
   5   1   5     1461.71     1433.97     25.77 o 
   6   1   5     2180.90     2193.57     64.77 o 
   7   1   5      170.73      155.97     51.90 o 
  -9   2   5       75.28       87.90     19.60 o 
  -8   2   5     1121.64     1179.14     29.11 o 
  -7   2   5     1145.79     1122.05     31.74 o 
  -6   2   5        0.81        5.46      3.22 o 
  -5   2   5       19.77       18.19      3.71 o 
  -4   2   5      636.36      618.33      7.79 o 
  -3   2   5      582.22      509.18     13.00 o 
  -2   2   5     3988.66     4031.89     36.98 o 
  -1   2   5     7741.68     7785.83     54.81 o 
   0   2   5      330.04      337.04      6.05 o 
   1   2   5      148.98      147.93      6.68 o 
   2   2   5     6457.03     6806.27     85.26 o 
   3   2   5     2853.50     2818.13     25.08 o 
   4   2   5      640.35      624.41     22.37 o 
   5   2   5      325.12      330.44     22.60 o 
   6   2   5       10.39        2.39      5.08 o 
   7   2   5       95.28       58.32     17.98 o 
  -9   3   5      558.87      597.67     30.37 o 
  -8   3   5      191.85      180.06      8.90 o 
  -7   3   5       78.81       75.61     11.31 o 
  -6   3   5       59.63       68.62      9.24 o 
  -5   3   5     3166.56     3072.90     28.89 o 
  -4   3   5     4037.87     4087.30     38.79 o 
  -3   3   5     1222.75     1216.94     13.71 o 
  -2   3   5     1172.41     1192.75     15.35 o 
  -1   3   5      523.26      536.08     37.18 o 
   0   3   5      614.24      592.49     14.14 o 
   1   3   5     1361.46     1298.50     20.53 o 
   2   3   5     4251.57     4088.47     48.99 o 
   3   3   5       72.72       68.15      9.70 o 
   4   3   5      268.94      258.36      7.15 o 
   5   3   5        0.61        0.00      6.88 o 
   6   3   5      825.71      893.63     84.32 o 
  -9   4   5       13.33        7.40      6.28 o 
  -8   4   5      155.24      187.89     10.60 o 
  -7   4   5     1326.94     1322.54     55.75 o 
  -6   4   5      880.68      865.26     52.78 o 
  -5   4   5     2675.70     2783.64     46.77 o 
  -4   4   5       15.11       11.02      4.80 o 
  -3   4   5      151.16      142.41     11.76 o 
  -2   4   5      494.90      490.55     12.31 o 
  -1   4   5     2221.10     2254.11     27.86 o 
   0   4   5      807.75      810.84     18.48 o 
   1   4   5      238.31      241.95      7.80 o 
   2   4   5      311.54      306.02     13.97 o 
   3   4   5      165.45      181.75      8.88 o 
   4   4   5      687.58      674.29     25.87 o 
   5   4   5      424.59      457.26     27.52 o 
  -9   5   5      100.76       68.59     17.74 o 
  -8   5   5      983.01     1004.35     23.99 o 
  -7   5   5      219.95      210.53     14.70 o 
  -6   5   5       25.68       25.61      4.24 o 
  -5   5   5        2.43        3.15      3.23 o 
  -4   5   5      880.86      927.75     19.34 o 
  -3   5   5      712.07      691.43     15.31 o 
  -2   5   5     1583.11     1610.51     18.92 o 
  -1   5   5      831.18      779.43     55.78 o 
   0   5   5      120.08      112.00     17.56 o 
   1   5   5      310.72      279.74     13.30 o 
   2   5   5      258.40      298.88     13.36 o 
   3   5   5      403.47      391.15     18.89 o 
   4   5   5      243.38      225.08     14.22 o 
  -8   6   5        2.18        4.62      4.40 o 
  -7   6   5      176.88      174.14     17.25 o 
  -6   6   5       77.99       96.27     11.57 o 
  -5   6   5       96.90      108.33     16.34 o 
  -4   6   5     1397.79     1423.54     35.11 o 
  -3   6   5      661.42      644.86     12.81 o 
  -2   6   5       10.03        9.53      4.43 o 
  -1   6   5      207.52      203.32     17.01 o 
   0   6   5     1406.68     1434.98     29.16 o 
   1   6   5      193.54      192.81     13.47 o 
   2   6   5      360.61      382.07     13.10 o 
   3   6   5      174.68      170.62     26.56 o 
  -8   7   5       89.62       72.13     10.82 o 
  -7   7   5      412.56      409.89     15.93 o 
  -6   7   5      229.35      264.91     19.64 o 
  -5   7   5      286.86      282.85     15.63 o 
  -4   7   5        4.24        5.18      2.93 o 
  -3   7   5      184.11      182.64     17.21 o 
  -2   7   5      121.61      126.56     21.94 o 
  -1   7   5      808.51      714.45     50.77 o 
   0   7   5      815.76      820.24     22.35 o 
   1   7   5      158.99      144.51     27.00 o 
   2   7   5       37.20       37.65      8.00 o 
  -7   8   5      148.73      110.79     19.56 o 
  -6   8   5        7.70        0.55      2.93 o 
  -5   8   5       18.51       14.27      6.14 o 
  -4   8   5      420.56      444.12     24.81 o 
  -3   8   5      404.38      388.60     20.76 o 
  -2   8   5      428.08      441.48     23.97 o 
  -1   8   5      432.91      386.98     50.59 o 
   0   8   5       38.94       34.11     12.58 o 
  -4   9   5      492.39      486.72     49.82 o 
  -3   9   5       10.39       12.92      5.51 o 
   0  -9   6      178.49      140.62     21.09 o 
   1  -9   6        1.80        9.98      5.74 o 
   2  -9   6       76.66       78.59     16.09 o 
   3  -9   6      504.05      485.27     28.73 o 
   4  -9   6      577.07      592.63     23.96 o 
   5  -9   6      100.51      108.90     21.29 o 
   6  -9   6      202.85      197.28     16.47 o 
  -2  -8   6       80.99       91.66     26.02 o 
  -1  -8   6       13.00       13.35      5.66 o 
   0  -8   6        7.48       14.14      4.82 o 
   1  -8   6     1304.03     1269.00     37.44 o 
   2  -8   6      683.49      702.71     25.24 o 
   3  -8   6      439.84      465.42     12.64 o 
   4  -8   6      285.33      286.23     16.16 o 
   5  -8   6       31.34       25.56     14.60 o 
   6  -8   6       55.67       70.00     10.18 o 
   7  -8   6      199.96      200.35     30.35 o 
  -3  -7   6        7.76        9.88      5.66 o 
  -2  -7   6      268.83      234.98     24.60 o 
  -1  -7   6       30.18       53.01     17.75 o 
   0  -7   6      145.59      213.57     14.76 o 
   1  -7   6     1143.11     1077.34     50.80 o 
   2  -7   6      711.88      675.63     21.59 o 
   3  -7   6       60.43       58.34     10.65 o 
   4  -7   6     1388.47     1344.30     36.47 o 
   5  -7   6      792.44      753.59     26.30 o 
   6  -7   6      385.77      386.62     20.29 o 
   7  -7   6      560.44      536.69     32.54 o 
   8  -7   6        4.63        3.70      5.60 o 
  -4  -6   6        0.32        0.66      5.59 o 
  -3  -6   6      902.48      849.61     32.73 o 
  -2  -6   6      197.91      191.76     15.28 o 
  -1  -6   6      294.27      294.51     16.92 o 
   0  -6   6     2288.58     2267.78     52.18 o 
   1  -6   6       67.69       73.25     15.37 o 
   2  -6   6      856.26      896.04     17.90 o 
   3  -6   6     1334.22     1332.72     24.20 o 
   4  -6   6     1964.11     1954.53     32.33 o 
   5  -6   6      309.42      296.07     12.69 o 
   6  -6   6      197.37      187.72     12.04 o 
   7  -6   6       16.78       25.29      7.27 o 
   8  -6   6      474.52      426.05     30.20 o 
  -5  -5   6      491.38      486.21     23.56 o 
  -4  -5   6      694.49      741.02     31.23 o 
  -3  -5   6     1835.91     1819.04     52.96 o 
  -2  -5   6      161.53      158.04     13.51 o 
  -1  -5   6        1.07        0.63      3.32 o 
   0  -5   6     1209.27     1170.29     24.84 o 
   1  -5   6     3023.87     3048.07     28.04 o 
   2  -5   6      505.94      443.45     10.46 o 
   3  -5   6     2772.48     2858.38     35.19 o 
   4  -5   6      898.23      892.71     17.05 o 
   5  -5   6      351.32      354.12      9.30 o 
   6  -5   6      999.06      942.54     19.23 o 
   7  -5   6     1229.24     1290.16     32.50 o 
   8  -5   6      594.04      594.39     13.61 o 
  -6  -4   6      421.04      405.65     40.24 o 
  -5  -4   6       44.84       62.74     13.71 o 
  -4  -4   6      284.04      283.91     19.82 o 
  -3  -4   6       72.27       62.25      5.99 o 
  -2  -4   6     1864.32     1792.45     24.35 o 
  -1  -4   6     3366.04     3389.43     39.09 o 
   0  -4   6     8201.53     8453.54     71.98 o 
   1  -4   6     2863.69     2978.12     30.95 o 
   2  -4   6      116.74      108.09      4.18 o 
   3  -4   6      334.71      362.06     12.65 o 
   4  -4   6     1947.71     1990.72     26.58 o 
   5  -4   6     1626.77     1559.33     37.43 o 
   6  -4   6      561.93      515.67     15.10 o 
   7  -4   6     1355.68     1352.86     26.58 o 
   8  -4   6       41.43       30.10      6.42 o 
   9  -4   6      106.27       90.16     20.87 o 
  -7  -3   6      340.11      344.00     37.98 o 
  -6  -3   6      437.56      467.48     15.07 o 
  -5  -3   6      144.84      145.75     13.14 o 
  -4  -3   6      245.90      250.81      8.30 o 
  -3  -3   6      375.08      365.58      6.64 o 
  -2  -3   6     2282.58     2211.32     14.12 o 
  -1  -3   6     2470.87     2504.28     26.35 o 
   0  -3   6      860.12      850.90      8.92 o 
   1  -3   6      108.13       94.15      4.16 o 
   2  -3   6     4417.91     4584.56     47.88 o 
   3  -3   6     1202.05     1136.44     11.54 o 
   4  -3   6      735.44      709.42     10.77 o 
   5  -3   6      590.66      607.24     15.79 o 
   6  -3   6       45.92       52.35      7.13 o 
   7  -3   6       12.81        9.40      2.15 o 
   8  -3   6      764.23      771.73     20.37 o 
  -7  -2   6       39.34       18.23      5.41 o 
  -6  -2   6      421.42      437.79     14.55 o 
  -5  -2   6     2409.17     2487.52     52.45 o 
  -4  -2   6      790.36      795.98     15.30 o 
  -3  -2   6      967.49      916.88      9.34 o 
  -2  -2   6     1429.24     1394.40     14.83 o 
  -1  -2   6      164.85      206.97      3.51 o 
   0  -2   6      400.08      395.42      4.09 o 
   1  -2   6     6930.80     6853.14     46.92 o 
   2  -2   6     4169.96     4265.53     30.33 o 
   3  -2   6     2008.15     2124.18     20.24 o 
   4  -2   6      144.00      151.37      7.33 o 
   5  -2   6      307.40      289.00     15.57 o 
   6  -2   6       20.06       24.07      4.10 o 
   7  -2   6      362.60      359.55      9.36 o 
   8  -2   6      331.44      328.47     17.02 o 
  -8  -1   6      186.63      228.53     40.17 o 
  -7  -1   6      219.37      196.32      9.12 o 
  -6  -1   6     1526.41     1537.46     33.75 o 
  -5  -1   6      629.68      622.45     12.79 o 
  -4  -1   6      115.30      115.35      5.59 o 
  -3  -1   6        0.05        2.62      0.98 o 
  -2  -1   6     1134.60     1089.14      9.02 o 
  -1  -1   6     2075.23     1978.50     11.06 o 
   0  -1   6      713.35      652.51      5.17 o 
   1  -1   6     2855.19     2722.19     26.49 o 
   2  -1   6      166.43      182.76      7.20 o 
   3  -1   6      556.86      536.81      9.46 o 
   4  -1   6     3340.47     3394.33     71.78 o 
   5  -1   6     2985.14     3045.07     59.71 o 
   6  -1   6      430.34      422.61     11.37 o 
   7  -1   6      527.50      474.55     21.00 o 
   8  -1   6       41.67       41.26     16.66 o 
  -8   0   6       29.81       53.57     10.46 o 
  -7   0   6      279.15      299.63     15.94 o 
  -6   0   6      616.70      622.48     17.04 o 
  -5   0   6      176.04      164.20      6.68 o 
  -4   0   6      114.26      107.11      3.54 o 
  -3   0   6     8688.14     9046.14     70.49 o 
  -2   0   6     6225.84     6114.71     45.07 o 
  -1   0   6       31.99       39.83      2.25 o 
   0   0   6        1.60        1.67      1.20 o 
   1   0   6     1826.76     1739.20     28.18 o 
   2   0   6      648.34      576.36      7.09 o 
   3   0   6     1931.99     1879.59     28.26 o 
   4   0   6     4362.22     4450.48     48.49 o 
   5   0   6      485.57      487.31     17.55 o 
   6   0   6       13.41       12.71      2.74 o 
   7   0   6       99.03      104.63     29.15 o 
   8   0   6     1048.85     1200.01     32.17 o 
  -8   1   6        9.02        3.68      7.54 o 
  -7   1   6        5.16        5.36      2.81 o 
  -6   1   6      544.37      537.72     12.23 o 
  -5   1   6     1446.68     1438.31     17.38 o 
  -4   1   6     1595.69     1653.03     16.30 o 
  -3   1   6     4874.58     4839.42     39.34 o 
  -2   1   6       24.69       29.68      4.13 o 
  -1   1   6     2673.41     2678.69     20.15 o 
   0   1   6     1482.66     1337.50     21.09 o 
   1   1   6     8297.54     7990.47     73.99 o 
   2   1   6     3558.17     3565.02     39.70 o 
   3   1   6      444.40      418.70      7.97 o 
   4   1   6        2.28        3.75      1.73 o 
   5   1   6      569.20      571.25     11.95 o 
   6   1   6      838.32      754.88     33.34 o 
   7   1   6      415.98      360.18     34.96 o 
  -9   2   6       33.80       41.64     10.92 o 
  -8   2   6      412.86      455.96     12.35 o 
  -7   2   6      487.52      505.01     19.15 o 
  -6   2   6     1560.93     1634.00     21.83 o 
  -5   2   6     1262.46     1242.88     18.21 o 
  -4   2   6        3.77        7.06      1.68 o 
  -3   2   6      237.81      243.20      5.32 o 
  -2   2   6     1856.14     1742.48     16.18 o 
  -1   2   6     8977.66     9413.36     59.94 o 
   0   2   6     4815.74     4922.73     47.66 o 
   1   2   6     2343.48     2409.03     28.19 o 
   2   2   6      685.31      657.40     17.74 o 
   3   2   6      129.00      149.04     15.96 o 
   4   2   6      164.47      168.12     11.55 o 
   5   2   6     1077.21     1236.85     41.46 o 
   6   2   6      130.14      111.08     23.94 o 
   7   2   6      134.25      115.88     44.05 o 
  -9   3   6      508.71      524.72     41.26 o 
  -8   3   6      973.97      995.32     18.54 o 
  -7   3   6      627.97      601.52     18.72 o 
  -6   3   6      222.38      222.44      8.80 o 
  -5   3   6     1096.54     1065.87     16.13 o 
  -4   3   6     1264.63     1258.81     16.76 o 
  -3   3   6     1079.95     1007.03     17.34 o 
  -2   3   6     2724.14     2797.53     29.82 o 
  -1   3   6      822.34      895.53     30.62 o 
   0   3   6       70.64       80.28     11.91 o 
   1   3   6        4.76        3.07      2.25 o 
   2   3   6     3209.26     3185.01    105.77 o 
   3   3   6     1318.38     1320.33     27.01 o 
   4   3   6      301.44      282.29     12.05 o 
   5   3   6       28.01       38.36     17.98 o 
   6   3   6       31.54       13.71      8.51 o 
  -9   4   6      372.68      368.11     12.90 o 
  -8   4   6        0.05        5.76      3.96 o 
  -7   4   6      260.42      234.79     12.19 o 
  -6   4   6      111.74      133.10      6.55 o 
  -5   4   6     3240.76     3307.99     51.15 o 
  -4   4   6      914.43      962.65     27.24 o 
  -3   4   6        1.05        6.54      2.94 o 
  -2   4   6      142.36      169.54     14.08 o 
  -1   4   6      304.42      332.11     10.12 o 
   0   4   6      593.91      605.13     16.47 o 
   1   4   6     1694.22     1682.20     73.98 o 
   2   4   6      715.61      680.16     21.43 o 
   3   4   6       73.63       86.49     12.38 o 
   4   4   6        0.94        7.21      6.27 o 
   5   4   6      284.54      281.59     16.68 o 
  -8   5   6       62.00       63.24     10.13 o 
  -7   5   6       54.58       57.47      8.34 o 
  -6   5   6     1350.87     1344.42     25.67 o 
  -5   5   6      392.02      392.09     15.68 o 
  -4   5   6      111.26      122.93     12.67 o 
  -3   5   6       53.03       48.18      5.92 o 
  -2   5   6     1091.58     1075.85     22.07 o 
  -1   5   6      191.21      206.76     13.54 o 
   0   5   6       45.32       58.56     12.82 o 
   1   5   6      456.54      444.92     10.20 o 
   2   5   6      199.50      202.35     12.03 o 
   3   5   6      313.45      272.20     15.31 o 
   4   5   6      437.90      478.72     60.53 o 
  -8   6   6      356.43      364.80     24.62 o 
  -7   6   6       85.59       69.01     12.17 o 
  -6   6   6       46.13       53.82      8.55 o 
  -5   6   6      612.52      602.68     21.81 o 
  -4   6   6      605.51      616.68     12.92 o 
  -3   6   6      631.35      645.27     31.43 o 
  -2   6   6     1643.29     1701.23     49.51 o 
  -1   6   6      447.73      497.68     34.15 o 
   0   6   6        4.19        6.05      6.54 o 
   1   6   6       94.38       90.72     20.39 o 
   2   6   6      432.64      466.23     21.30 o 
   3   6   6      120.63      117.17     27.40 o 
  -7   7   6       75.39       63.54     12.89 o 
  -6   7   6      211.39      217.23     14.11 o 
  -5   7   6      594.51      612.43     32.16 o 
  -4   7   6      116.13      107.07     10.40 o 
  -3   7   6      608.24      615.27     22.18 o 
  -2   7   6        4.89        8.23      5.47 o 
  -1   7   6      934.03      897.98     32.77 o 
   0   7   6      496.73      511.68     13.11 o 
   1   7   6      786.30      806.49     34.99 o 
   2   7   6      346.84      278.52     53.93 o 
  -6   8   6      308.28      281.71     19.99 o 
  -5   8   6      148.92      137.00     22.79 o 
  -4   8   6      161.57      164.99     13.25 o 
  -3   8   6       53.97       37.35      8.37 o 
  -2   8   6      179.15      150.81     23.53 o 
  -1   8   6      561.35      568.65     32.46 o 
   0   8   6       51.71       61.37     13.42 o 
   0  -9   7      310.00      341.03     22.83 o 
   1  -9   7      128.90       95.68     21.40 o 
   2  -9   7      109.54       96.41     24.17 o 
   3  -9   7       78.21       56.79     14.62 o 
   4  -9   7       66.96       81.76     19.87 o 
   5  -9   7      416.03      419.69     29.24 o 
   6  -9   7      603.51      622.25     28.12 o 
  -2  -8   7      331.43      232.95     54.51 o 
  -1  -8   7      359.68      346.63     31.71 o 
   0  -8   7       94.60       78.10     10.81 o 
   1  -8   7        9.17       13.00      5.52 o 
   2  -8   7       56.48       53.27     10.27 o 
   3  -8   7      484.29      479.42     16.83 o 
   4  -8   7      357.45      392.79     15.06 o 
   5  -8   7      230.09      233.37     16.70 o 
   6  -8   7       73.49       64.70     15.96 o 
   7  -8   7      142.00      124.21     22.77 o 
  -3  -7   7      146.46      104.43     34.91 o 
  -2  -7   7      247.40      192.73     39.00 o 
  -1  -7   7       56.02       64.68     12.46 o 
   0  -7   7     1001.23      999.48     52.49 o 
   1  -7   7     1338.18     1281.74     24.14 o 
   2  -7   7      926.48      999.74     23.09 o 
   3  -7   7     1340.50     1320.39     18.32 o 
   4  -7   7       66.43       65.67     11.19 o 
   5  -7   7        9.77       15.04      5.04 o 
   6  -7   7      434.34      468.09     21.60 o 
   7  -7   7      666.93      681.21     61.54 o 
   8  -7   7       64.39       44.40     21.58 o 
  -4  -6   7      393.00      375.26     33.44 o 
  -3  -6   7      258.67      220.25     29.35 o 
  -2  -6   7      716.07      719.46     28.94 o 
  -1  -6   7      559.65      566.05     13.91 o 
   0  -6   7     1029.86     1034.76     24.26 o 
   1  -6   7        9.62       10.90      4.83 o 
   2  -6   7      575.57      552.73     12.96 o 
   3  -6   7       56.45       66.46      9.19 o 
   4  -6   7     4098.50     4117.60     49.85 o 
   5  -6   7     1881.63     1778.40     23.05 o 
   6  -6   7     1117.81     1098.44     31.76 o 
   7  -6   7      324.29      308.98     19.64 o 
   8  -6   7       20.73       24.76     13.24 o 
  -5  -5   7        0.10        0.00      3.71 o 
  -4  -5   7      565.58      593.94     21.53 o 
  -3  -5   7     2126.37     2135.87     37.84 o 
  -2  -5   7      495.56      489.94     13.77 o 
  -1  -5   7      891.97      875.06     41.40 o 
   0  -5   7      168.39      162.40     11.14 o 
   1  -5   7      225.79      223.03      7.26 o 
   2  -5   7      803.72      855.45     12.21 o 
   3  -5   7     5121.94     5285.96     48.39 o 
   4  -5   7      781.39      768.03     22.52 o 
   5  -5   7      125.87      110.13      8.97 o 
   6  -5   7       53.24       51.77      8.59 o 
   7  -5   7      689.30      617.06     22.56 o 
   8  -5   7      272.30      252.57     19.60 o 
  -6  -4   7      164.42      159.85     25.17 o 
  -5  -4   7      257.59      277.12     15.48 o 
  -4  -4   7     2170.54     2208.95     42.97 o 
  -3  -4   7      584.11      569.71     18.11 o 
  -2  -4   7       72.09       78.87      6.96 o 
  -1  -4   7      713.73      724.36     15.49 o 
   0  -4   7     4332.50     4538.99     41.08 o 
   1  -4   7      962.52      922.70     12.42 o 
   2  -4   7     1109.29     1088.53     19.99 o 
   3  -4   7     1404.92     1404.39     35.15 o 
   4  -4   7       71.07       71.34      9.73 o 
   5  -4   7      177.70      169.63      5.81 o 
   6  -4   7     1262.17     1256.27     23.58 o 
   7  -4   7     1200.00     1225.88     27.24 o 
   8  -4   7      232.12      231.44     16.59 o 
  -7  -3   7      585.43      632.96     28.97 o 
  -6  -3   7      485.65      451.21     13.43 o 
  -5  -3   7      247.70      271.35     16.31 o 
  -4  -3   7      425.80      424.69     11.88 o 
  -3  -3   7      104.83      106.72      9.52 o 
  -2  -3   7     1569.54     1531.87     15.22 o 
  -1  -3   7     4804.08     4934.12     33.80 o 
   0  -3   7     1324.11     1216.73     10.29 o 
   1  -3   7     1926.40     2027.62     19.46 o 
   2  -3   7     1167.85     1165.82     17.59 o 
   3  -3   7      812.56      818.06     13.04 o 
   4  -3   7      727.83      744.00     11.12 o 
   5  -3   7      522.55      527.25     14.13 o 
   6  -3   7      842.87      891.15     16.95 o 
   7  -3   7       53.33       48.06      9.54 o 
   8  -3   7       56.89       50.97     11.65 o 
  -7  -2   7      279.76      276.19     26.35 o 
  -6  -2   7        2.04        3.22      2.95 o 
  -5  -2   7       17.08       26.87      4.58 o 
  -4  -2   7     1178.05     1184.23     21.55 o 
  -3  -2   7     1099.85     1129.69     13.02 o 
  -2  -2   7      366.93      314.71      6.53 o 
  -1  -2   7     2055.29     2023.84     22.94 o 
   0  -2   7      970.81     1034.41      9.13 o 
   1  -2   7     1224.18     1156.88     14.70 o 
   2  -2   7     3081.52     3241.33     49.69 o 
   3  -2   7     4695.39     4837.96     43.56 o 
   4  -2   7     1841.77     1807.56     38.48 o 
   5  -2   7       66.13       76.44     13.64 o 
   6  -2   7      152.87      148.39     12.87 o 
   7  -2   7      413.34      412.62     14.55 o 
   8  -2   7      552.10      543.16     46.34 o 
  -8  -1   7       40.34       40.62     14.90 o 
  -7  -1   7        6.40        1.95      6.86 o 
  -6  -1   7     1269.21     1297.46     29.89 o 
  -5  -1   7      383.29      372.07     10.86 o 
  -4  -1   7      720.18      713.34     11.11 o 
  -3  -1   7     1423.19     1388.87     18.74 o 
  -2  -1   7      428.83      426.34      4.24 o 
  -1  -1   7      168.72      180.56      6.30 o 
   0  -1   7      873.03      779.13      8.20 o 
   1  -1   7    11601.84    11657.54     96.24 o 
   2  -1   7     1088.77     1044.11     12.84 o 
   3  -1   7      586.71      610.98     10.04 o 
   4  -1   7      186.31      188.98      9.56 o 
   5  -1   7     1539.48     1559.65     32.34 o 
   6  -1   7      799.55      851.42     19.21 o 
   7  -1   7     1455.29     1535.45     70.76 o 
   8  -1   7       36.74       42.86     17.06 o 
  -8   0   7       47.78       41.99     10.13 o 
  -7   0   7      627.24      628.75     18.78 o 
  -6   0   7     1390.51     1392.76     21.09 o 
  -5   0   7      545.64      549.33     11.69 o 
  -4   0   7      375.40      363.96      4.68 o 
  -3   0   7     2288.06     2393.96     34.87 o 
  -2   0   7     1888.03     1799.89     23.43 o 
  -1   0   7      264.36      220.78      6.83 o 
   0   0   7     9067.88     9161.25     53.12 o 
   1   0   7      163.13      166.28      9.87 o 
   2   0   7       38.78       62.41     10.61 o 
   3   0   7     1005.33     1052.38     21.42 o 
   4   0   7     4755.44     4911.68     69.40 o 
   5   0   7      918.83      862.01     22.07 o 
   6   0   7      368.34      396.14     20.49 o 
   7   0   7       58.57       54.41     19.55 o 
  -8   1   7       79.51      106.71     25.03 o 
  -7   1   7      523.32      524.36     10.62 o 
  -6   1   7       14.63       21.22      4.32 o 
  -5   1   7      483.80      479.14     12.74 o 
  -4   1   7     1246.35     1239.07     19.42 o 
  -3   1   7    12021.77    11808.45     64.65 o 
  -2   1   7    11773.23    12532.25    130.09 o 
  -1   1   7      699.80      628.20     11.76 o 
   0   1   7      118.44      114.91      8.12 o 
   1   1   7     4099.92     3816.63    112.02 o 
   2   1   7      285.24      241.32     20.25 o 
   3   1   7     1305.61     1263.03     61.67 o 
   4   1   7     1791.73     1852.79     36.30 o 
   5   1   7      149.50      132.93     17.71 o 
   6   1   7        8.56        0.00      3.63 o 
   7   1   7      288.33      308.56     17.95 o 
  -8   2   7        6.86        7.19      6.86 o 
  -7   2   7      194.78      194.34     16.04 o 
  -6   2   7      901.43      873.21     17.18 o 
  -5   2   7      698.31      683.10     11.64 o 
  -4   2   7     3317.17     3435.96     26.87 o 
  -3   2   7      125.60      130.63      6.17 o 
  -2   2   7      375.97      379.05     11.26 o 
  -1   2   7     2836.31     3007.67     24.09 o 
   0   2   7     3961.69     3782.24     67.38 o 
   1   2   7     1408.56     1402.55     31.89 o 
   2   2   7     1285.73     1389.68     26.20 o 
   3   2   7      673.78      681.45     17.05 o 
   4   2   7      399.55      391.15     12.53 o 
   5   2   7      435.48      387.09     19.19 o 
   6   2   7      370.54      398.08     21.56 o 
  -9   3   7      146.04      117.83     23.56 o 
  -8   3   7      410.28      402.22     55.49 o 
  -7   3   7      927.04      947.16     29.01 o 
  -6   3   7      734.46      696.14     53.23 o 
  -5   3   7       24.43       30.89      5.00 o 
  -4   3   7      152.99      141.46      6.71 o 
  -3   3   7      361.98      356.70      9.38 o 
  -2   3   7      578.98      574.85     11.06 o 
  -1   3   7     2003.84     1912.55     27.94 o 
   0   3   7     2091.18     2196.77     27.55 o 
   1   3   7      116.23      127.98     11.13 o 
   2   3   7      452.91      421.16     17.70 o 
   3   3   7       85.34       90.55     12.97 o 
   4   3   7      388.28      421.18     15.97 o 
   5   3   7      222.54      218.35     19.96 o 
   6   3   7       44.32       38.95     17.06 o 
  -8   4   7      206.23      200.71     15.77 o 
  -7   4   7      434.66      437.28     12.04 o 
  -6   4   7       31.16       33.51      4.74 o 
  -5   4   7      887.71      869.59     14.63 o 
  -4   4   7       66.51       64.36     12.26 o 
  -3   4   7     1234.63     1279.60     19.26 o 
  -2   4   7      552.24      583.94     17.92 o 
  -1   4   7        4.97        8.77      3.98 o 
   0   4   7        1.26        3.48      2.95 o 
   1   4   7      825.76      859.31     74.23 o 
   2   4   7      571.47      581.27     14.75 o 
   3   4   7     1014.23     1065.20     26.73 o 
   4   4   7      439.71      456.22     19.78 o 
   5   4   7       21.14       17.72     12.92 o 
  -8   5   7        0.88        6.12      3.81 o 
  -7   5   7       72.44       69.25      8.99 o 
  -6   5   7      921.39      920.42     32.01 o 
  -5   5   7      619.62      628.44     23.66 o 
  -4   5   7     1064.00     1046.76     21.28 o 
  -3   5   7      474.93      477.66     23.01 o 
  -2   5   7      900.25      887.90     24.59 o 
  -1   5   7      224.08      248.99     12.09 o 
   0   5   7      180.94      183.97     10.65 o 
   1   5   7     1488.34     1469.13     37.56 o 
   2   5   7       84.49       65.51     12.11 o 
   3   5   7      142.89      163.71     31.03 o 
   4   5   7      117.50      105.54     22.27 o 
  -8   6   7       76.90       75.28     18.66 o 
  -7   6   7      139.61      132.61     12.39 o 
  -6   6   7     1025.07     1017.05     23.42 o 
  -5   6   7        0.83        5.60      3.74 o 
  -4   6   7        5.37        0.18      4.25 o 
  -3   6   7      869.98      870.92     27.39 o 
  -2   6   7     2074.42     2116.97     31.78 o 
  -1   6   7      338.51      388.16     19.25 o 
   0   6   7      566.48      583.81     24.05 o 
   1   6   7      175.85      167.82     10.89 o 
   2   6   7      130.16      132.69     26.43 o 
   3   6   7      144.98      182.40     28.56 o 
  -7   7   7       60.31       33.04      8.93 o 
  -6   7   7       47.60       43.45      8.01 o 
  -5   7   7      220.52      202.70     19.20 o 
  -4   7   7      415.83      397.85     12.55 o 
  -3   7   7     1274.40     1295.31     37.50 o 
  -2   7   7       97.47       98.24     14.96 o 
  -1   7   7        2.43        9.83      5.62 o 
   0   7   7       21.94       20.91      4.92 o 
   1   7   7      509.11      566.85     39.12 o 
  -6   8   7      242.88      223.87     23.64 o 
  -5   8   7      136.39      110.59     14.57 o 
  -4   8   7       84.15       83.54     13.29 o 
  -3   8   7       65.21       69.05     11.76 o 
  -2   8   7       50.96       41.27      6.26 o 
  -1   8   7      120.69       98.64     21.78 o 
   0  -9   8       69.19       59.10     11.31 o 
   1  -9   8      371.34      383.19     27.63 o 
   2  -9   8      768.66      830.54     52.36 o 
   3  -9   8       11.59        5.81      5.18 o 
   4  -9   8       65.78       60.42      9.89 o 
   5  -9   8       33.34       33.30     11.26 o 
   6  -9   8      422.12      381.94     24.20 o 
  -2  -8   8       59.33       53.95     15.59 o 
  -1  -8   8      705.70      715.96     39.38 o 
   0  -8   8      622.41      645.82     30.87 o 
   1  -8   8      420.48      431.40     21.49 o 
   2  -8   8       43.85       63.06     10.54 o 
   3  -8   8      194.20      185.26     14.63 o 
   4  -8   8      402.76      345.97     23.84 o 
   5  -8   8      499.11      542.92     24.87 o 
   6  -8   8      188.21      171.66     19.41 o 
   7  -8   8       72.73       71.54     12.09 o 
  -3  -7   8      259.96      269.53     14.70 o 
  -1  -7   8      114.66      108.06     17.57 o 
   0  -7   8        2.93        6.56      3.51 o 
   1  -7   8      321.15      297.35     17.90 o 
   2  -7   8     2340.79     2274.76     60.26 o 
   3  -7   8     1103.40     1099.07     34.38 o 
   4  -7   8      446.62      439.41     20.63 o 
   5  -7   8      405.57      407.22     37.64 o 
   6  -7   8        5.28        6.68      4.09 o 
   7  -7   8      247.70      259.45     19.77 o 
   8  -7   8      503.08      469.88     83.59 o 
  -4  -6   8      226.60      215.02     11.27 o 
  -3  -6   8        9.28       11.86      6.86 o 
  -2  -6   8      196.90      193.28     19.50 o 
  -1  -6   8       40.61       56.22      8.05 o 
   0  -6   8     2198.86     2228.25     53.13 o 
   1  -6   8     1284.86     1294.98     28.23 o 
   2  -6   8     1015.97     1029.05     18.70 o 
   3  -6   8       14.10        5.00      2.25 o 
   4  -6   8       73.97       80.56     14.01 o 
   5  -6   8      413.18      402.46     20.17 o 
   6  -6   8     1564.28     1598.92     39.04 o 
   7  -6   8      574.52      562.06     49.38 o 
   8  -6   8      110.22      103.50     12.71 o 
  -5  -5   8      369.44      401.61     32.35 o 
  -4  -5   8        0.88        0.10      3.76 o 
  -3  -5   8      118.27      116.60     14.48 o 
  -2  -5   8     1329.02     1274.96     28.93 o 
  -1  -5   8     2948.92     3153.82     55.90 o 
   0  -5   8      507.06      497.35     15.92 o 
   1  -5   8      349.70      339.64     11.64 o 
   2  -5   8       14.27       13.52      3.21 o 
   3  -5   8      944.42      881.04     32.78 o 
   4  -5   8      209.11      213.71      4.12 o 
   5  -5   8     2083.35     2105.56     29.50 o 
   6  -5   8      978.33      977.52     24.46 o 
   7  -5   8        1.55        5.10      3.52 o 
   8  -5   8       31.67       34.42      9.79 o 
  -6  -4   8        2.67        3.55      9.57 o 
  -5  -4   8      104.17      108.37     15.05 o 
  -4  -4   8     2259.81     2367.84     45.12 o 
  -3  -4   8      826.82      781.27     19.67 o 
  -2  -4   8     1975.27     1922.40     39.50 o 
  -1  -4   8     1219.00     1195.50     19.98 o 
   0  -4   8      290.93      270.49      8.97 o 
   1  -4   8        2.61        2.45      1.46 o 
   2  -4   8     2916.69     3080.82     50.60 o 
   3  -4   8     3459.23     3490.47     53.91 o 
   4  -4   8      203.91      201.42     11.09 o 
   5  -4   8      763.70      787.85     18.21 o 
   6  -4   8       57.13       54.26      8.61 o 
   7  -4   8      488.74      498.67     48.25 o 
   8  -4   8      189.49      176.78     15.57 o 
  -6  -3   8       19.24       31.58      8.68 o 
  -5  -3   8      548.14      537.76     38.78 o 
  -4  -3   8     1034.83     1059.43     16.15 o 
  -3  -3   8        6.64        8.20      2.50 o 
  -2  -3   8      190.75      200.08      4.95 o 
  -1  -3   8     1532.32     1538.96     14.59 o 
   0  -3   8     4534.91     4778.40     32.56 o 
   1  -3   8     1322.43     1353.81     22.19 o 
   2  -3   8      821.28      758.49     18.37 o 
   3  -3   8       14.26       15.47      3.99 o 
   4  -3   8       81.39       85.15     13.59 o 
   5  -3   8      374.12      395.28     19.16 o 
   6  -3   8     2271.11     2352.02     37.56 o 
   7  -3   8      460.27      486.31     24.88 o 
   8  -3   8      448.52      432.48     35.98 o 
  -7  -2   8      506.71      508.12     50.58 o 
  -6  -2   8      180.77      173.37     20.54 o 
  -5  -2   8      550.44      541.22     16.40 o 
  -4  -2   8       55.87       50.35      5.13 o 
  -3  -2   8       12.59       12.56      2.33 o 
  -2  -2   8     1792.26     1828.29     18.38 o 
  -1  -2   8     3879.69     3946.21     29.54 o 
   0  -2   8      852.91      844.48      7.80 o 
   1  -2   8       42.03       40.91      3.81 o 
   2  -2   8       37.31       36.76      4.75 o 
   3  -2   8      829.87      761.49     13.06 o 
   4  -2   8     2071.91     1978.50     20.54 o 
   5  -2   8     1272.18     1305.72     33.39 o 
   6  -2   8      367.08      342.50     15.88 o 
   7  -2   8       76.25       55.78     10.25 o 
   8  -2   8       61.84       73.68     31.33 o 
  -8  -1   8      753.16      754.22     61.19 o 
  -7  -1   8      106.76      128.45     39.66 o 
  -6  -1   8       43.26       40.48      5.50 o 
  -5  -1   8      227.60      238.85      8.99 o 
  -4  -1   8     2481.05     2528.27     30.70 o 
  -3  -1   8     1472.97     1484.19     14.36 o 
  -2  -1   8      331.75      292.15      9.36 o 
  -1  -1   8     1101.77     1142.35     10.34 o 
   0  -1   8       47.86       41.55      4.53 o 
   1  -1   8     4684.50     4756.48     54.40 o 
   2  -1   8     4565.54     4501.85     37.72 o 
   3  -1   8     4794.17     4926.71     84.51 o 
   4  -1   8     1547.05     1500.71     20.68 o 
   5  -1   8       50.67       46.77     17.04 o 
   6  -1   8       83.32       77.78     16.03 o 
   7  -1   8      487.96      489.64     65.20 o 
   8  -1   8      306.86      293.17     34.00 o 
  -8   0   8        5.25        7.44      4.11 o 
  -7   0   8      562.24      494.56     26.25 o 
  -6   0   8     1106.42     1041.59     16.18 o 
  -5   0   8     1673.39     1611.11     26.49 o 
  -4   0   8     1178.95     1200.90     25.09 o 
  -3   0   8      746.60      765.18     15.22 o 
  -2   0   8        9.69       13.07      3.63 o 
  -1   0   8     2620.04     2644.14     24.34 o 
   0   0   8     6709.41     6570.07     47.82 o 
   1   0   8     2069.56     2142.71     28.44 o 
   2   0   8     3588.63     3573.70     45.08 o 
   3   0   8       10.48       11.81      3.27 o 
   4   0   8     1114.19     1164.99     65.85 o 
   5   0   8      333.38      283.67     41.82 o 
   6   0   8     1289.84     1320.68     34.59 o 
   7   0   8      437.43      419.41     40.83 o 
  -8   1   8      299.69      340.52     30.75 o 
  -7   1   8      902.18      886.59     35.49 o 
  -6   1   8      320.44      319.73     16.59 o 
  -5   1   8      843.23      835.20     18.10 o 
  -4   1   8      977.27      951.61     15.24 o 
  -3   1   8     6892.38     7043.82     61.51 o 
  -2   1   8     1154.78     1107.62     23.22 o 
  -1   1   8     3732.38     3608.42     29.06 o 
   0   1   8     3500.81     3692.35     30.78 o 
   1   1   8        0.06        0.00      4.63 o 
   2   1   8       31.97       21.47      6.09 o 
   3   1   8     3160.46     3238.43     34.95 o 
   4   1   8      877.83      866.86     22.62 o 
   5   1   8      363.87      331.89     17.82 o 
   6   1   8      596.77      640.09     22.11 o 
   7   1   8       75.95       62.76     25.74 o 
  -8   2   8      395.88      420.30     38.39 o 
  -7   2   8       29.40       39.37      7.33 o 
  -6   2   8      109.55      101.36     10.39 o 
  -5   2   8       16.37       21.64      3.87 o 
  -4   2   8     2312.41     2239.80     17.49 o 
  -3   2   8      489.21      446.45      7.93 o 
  -2   2   8     1631.52     1612.04     19.25 o 
  -1   2   8     1023.00     1070.74     14.24 o 
   0   2   8     3412.52     3525.63     44.03 o 
   1   2   8      368.34      377.38     24.51 o 
   2   2   8      672.71      692.71     17.36 o 
   3   2   8      984.68      964.16     23.04 o 
   4   2   8       38.17       23.55     10.92 o 
   5   2   8       17.61       12.92      9.83 o 
   6   2   8      124.05      122.25     23.84 o 
  -8   3   8       15.11       15.80      6.68 o 
  -7   3   8      561.05      556.35     25.12 o 
  -6   3   8      523.34      496.50     23.94 o 
  -5   3   8      169.25      170.71      7.39 o 
  -4   3   8     2221.33     2241.34     36.95 o 
  -3   3   8        0.02        3.86      1.99 o 
  -2   3   8      173.55      203.12      7.67 o 
  -1   3   8      324.99      317.33      9.84 o 
   0   3   8     1814.22     1706.12     45.82 o 
   1   3   8      273.12      256.57     31.67 o 
   2   3   8      769.44      805.74     23.49 o 
   3   3   8       10.01       11.61      3.71 o 
   4   3   8      150.21      156.11     15.97 o 
   5   3   8      131.99      129.46     35.44 o 
  -8   4   8      624.09      655.64     26.27 o 
  -7   4   8      575.44      580.49     14.98 o 
  -6   4   8       97.22       93.01     13.92 o 
  -5   4   8       75.29       93.51     12.21 o 
  -4   4   8      306.80      296.68     11.29 o 
  -3   4   8      634.54      629.39     25.44 o 
  -2   4   8      534.67      530.30     17.66 o 
  -1   4   8     2017.57     2156.05     44.80 o 
   0   4   8     1357.01     1445.45     46.37 o 
   1   4   8       57.97       57.65      9.32 o 
   2   4   8      381.89      378.99     19.95 o 
   3   4   8      899.85      853.00     61.09 o 
   4   4   8      306.01      315.77     35.60 o 
  -8   5   8      209.67      208.05     16.76 o 
  -7   5   8       67.32       55.65      9.99 o 
  -6   5   8      521.85      506.25     19.59 o 
  -5   5   8      395.35      390.07     16.52 o 
  -4   5   8      744.95      741.45     14.59 o 
  -3   5   8      546.97      509.72     24.73 o 
  -2   5   8      387.10      365.00     10.59 o 
  -1   5   8       52.76       60.56     19.08 o 
   0   5   8      711.47      740.36     14.73 o 
   1   5   8     1488.73     1527.90     32.93 o 
   2   5   8      487.37      493.36     25.17 o 
   3   5   8      489.29      420.78     45.17 o 
  -8   6   8        0.14        1.68      3.86 o 
  -7   6   8      321.12      305.33     30.66 o 
  -6   6   8      451.02      485.02     22.31 o 
  -5   6   8      575.75      570.37     21.58 o 
  -4   6   8     1009.55     1019.05     26.40 o 
  -3   6   8       39.19       43.71      5.97 o 
  -2   6   8      119.06      126.26     17.82 o 
  -1   6   8      367.94      351.16     13.99 o 
   0   6   8      886.49      913.44     28.77 o 
   1   6   8       23.62       16.43      4.95 o 
   2   6   8      106.66      124.94     26.20 o 
  -7   7   8      392.99      396.96     29.08 o 
  -6   7   8       26.95       16.41      5.22 o 
  -5   7   8       11.29       10.67      3.99 o 
  -4   7   8       92.20       89.41     11.07 o 
  -3   7   8      829.73      850.32     32.87 o 
  -2   7   8      187.31      183.50     17.62 o 
  -1   7   8      579.96      582.62     14.25 o 
   0   7   8      200.02      190.72     30.20 o 
   1   7   8      105.15      103.65     26.63 o 
  -5   8   8        9.64        9.76      3.34 o 
  -4   8   8      333.77      336.42     19.77 o 
  -3   8   8      321.93      343.67     27.09 o 
  -2   8   8        0.08       10.67      4.33 o 
   1  -9   9      156.65      129.39     18.05 o 
   2  -9   9      373.80      383.73     27.09 o 
   3  -9   9      338.14      315.96     32.81 o 
   4  -9   9      539.33      525.32     33.69 o 
   5  -9   9       18.28       11.52      8.31 o 
  -1  -8   9      188.93      156.30     13.44 o 
   0  -8   9      212.36      208.11     12.87 o 
   1  -8   9      924.17      974.38     35.82 o 
   2  -8   9      220.84      226.57     16.92 o 
   3  -8   9       53.55       56.01     10.54 o 
   4  -8   9       30.26       26.68     11.25 o 
   5  -8   9      612.26      631.13     17.39 o 
   6  -8   9      348.37      294.53     24.53 o 
   7  -8   9      416.33      323.23     31.14 o 
  -2  -7   9      692.84      757.47     55.35 o 
  -1  -7   9      273.74      258.47     11.98 o 
   0  -7   9      508.29      521.19     24.53 o 
   1  -7   9      519.84      535.20     19.35 o 
   2  -7   9       84.14       84.03     15.36 o 
   3  -7   9      211.81      204.25     59.40 o 
   4  -7   9     2514.08     2611.91     57.74 o 
   5  -7   9      693.12      677.03     42.54 o 
   6  -7   9       23.67       17.33      6.56 o 
   7  -7   9       44.00       41.84      7.68 o 
  -4  -6   9      106.07       98.89     27.67 o 
  -3  -6   9      929.35      927.40     32.09 o 
  -2  -6   9      926.51      930.33     33.70 o 
  -1  -6   9       33.84       39.04      5.98 o 
   0  -6   9       13.69       20.51      5.18 o 
   1  -6   9      809.73      844.02     23.66 o 
   2  -6   9     3816.39     3813.73     45.97 o 
   3  -6   9     1029.56     1034.41     20.99 o 
   4  -6   9      693.68      717.14     21.47 o 
   5  -6   9       38.75       40.09     23.13 o 
   6  -6   9       24.58       40.75     11.21 o 
   7  -6   9      130.62      131.47     17.05 o 
   8  -6   9      754.63      786.04     22.79 o 
  -4  -5   9      284.79      264.76     12.72 o 
  -3  -5   9      256.07      235.18     14.04 o 
  -2  -5   9      174.86      175.37     26.96 o 
  -1  -5   9      436.10      429.03     18.42 o 
   0  -5   9      529.28      521.25     20.75 o 
   1  -5   9     2293.02     2464.65     40.17 o 
   2  -5   9      606.57      631.97     17.79 o 
   3  -5   9       33.73       41.52      9.72 o 
   4  -5   9       28.35       30.24      6.38 o 
   5  -5   9     1465.47     1518.97     29.48 o 
   6  -5   9     1138.63     1108.70     27.54 o 
   7  -5   9      366.51      337.65     22.95 o 
   8  -5   9      170.06      161.76     19.04 o 
  -6  -4   9      329.67      398.34     19.25 o 
  -5  -4   9       96.55       87.09     24.63 o 
  -4  -4   9      295.79      329.11     24.69 o 
  -3  -4   9      134.42      128.06      7.77 o 
  -2  -4   9     1609.29     1604.93     28.06 o 
  -1  -4   9     2517.88     2563.62     35.31 o 
   0  -4   9      611.75      613.17     31.95 o 
   1  -4   9      412.82      389.63      7.40 o 
   2  -4   9      541.19      498.54     14.99 o 
   3  -4   9      851.37      876.36     19.96 o 
   4  -4   9      716.86      756.66     23.65 o 
   5  -4   9     1159.44     1179.64     38.76 o 
   6  -4   9      188.95      185.76     16.02 o 
   7  -4   9      131.79      119.31     17.00 o 
   8  -4   9       52.97       46.68     10.91 o 
  -6  -3   9       13.45       26.79     11.37 o 
  -5  -3   9      181.66      208.60      9.61 o 
  -4  -3   9      455.65      457.21      9.11 o 
  -3  -3   9     1191.94     1156.36     26.77 o 
  -2  -3   9      668.67      658.88     16.96 o 
  -1  -3   9        1.21        2.62      1.31 o 
   0  -3   9      179.29      181.41      4.83 o 
   1  -3   9      868.60      856.96     15.66 o 
   2  -3   9     3663.77     3834.63     50.68 o 
   3  -3   9      533.24      507.55      8.76 o 
   4  -3   9      516.63      498.73     13.50 o 
   5  -3   9      181.01      170.91     13.90 o 
   6  -3   9      493.31      460.51     41.82 o 
   7  -3   9      213.68      240.57     14.16 o 
   8  -3   9     1210.33     1177.41     43.24 o 
  -7  -2   9       41.37       24.88     13.74 o 
  -6  -2   9      215.35      252.24     45.52 o 
  -5  -2   9     2382.40     2521.64     35.36 o 
  -4  -2   9      122.71      117.16      6.11 o 
  -3  -2   9      274.39      264.37      4.36 o 
  -2  -2   9       17.90       18.86      2.93 o 
  -1  -2   9     2907.71     2849.89     20.77 o 
   0  -2   9     3530.73     3739.08     25.89 o 
   1  -2   9     6510.38     6348.97     89.95 o 
   2  -2   9     1161.53     1136.98     11.79 o 
   3  -2   9       69.86       76.32     11.41 o 
   4  -2   9       30.98       31.03      6.87 o 
   5  -2   9     1241.87     1342.97     28.83 o 
   6  -2   9      560.70      551.52     17.05 o 
   7  -2   9      280.06      252.79     11.44 o 
   8  -2   9      195.43      164.17     49.15 o 
  -7  -1   9      101.31      122.89     34.86 o 
  -6  -1   9      639.37      648.75     29.05 o 
  -5  -1   9       20.46       21.99      3.62 o 
  -4  -1   9      500.32      504.25     11.37 o 
  -3  -1   9      684.59      653.45     21.82 o 
  -2  -1   9     8060.26     8248.58    119.93 o 
  -1  -1   9     2285.21     2272.35     21.10 o 
   0  -1   9      184.06      160.78      4.43 o 
   1  -1   9      233.66      258.67      8.65 o 
   2  -1   9     3950.08     4080.41     76.70 o 
   3  -1   9     2160.22     1956.88     39.35 o 
   4  -1   9     2773.67     2881.47     58.09 o 
   5  -1   9     2478.54     2509.82     38.22 o 
   6  -1   9       41.41       49.15     13.33 o 
   7  -1   9        0.03        7.67      6.53 o 
  -8   0   9      145.19      162.57     42.17 o 
  -7   0   9       82.51       73.10     18.36 o 
  -6   0   9        2.21        7.37      3.76 o 
  -5   0   9     3080.92     3157.39     52.01 o 
  -4   0   9     2184.98     2248.10     35.30 o 
  -3   0   9      806.61      774.23     17.62 o 
  -2   0   9     1326.50     1324.45     23.38 o 
  -1   0   9      219.02      197.36      5.18 o 
   0   0   9     2166.48     2311.70     28.50 o 
   1   0   9      486.94      446.97     17.96 o 
   2   0   9     3396.61     3501.20     53.52 o 
   3   0   9      753.84      739.93     19.09 o 
   4   0   9      432.15      432.02     17.96 o 
   5   0   9        2.39        3.82      2.03 o 
   6   0   9      956.38      974.50     23.96 o 
   7   0   9      323.55      358.19     31.53 o 
  -8   1   9      141.42      129.23     36.08 o 
  -7   1   9      660.94      674.22     35.24 o 
  -6   1   9      878.84      982.85     25.56 o 
  -5   1   9     1842.82     1802.45     34.08 o 
  -4   1   9      252.00      260.21      9.50 o 
  -3   1   9      166.28      165.47     13.90 o 
  -2   1   9        1.49        2.94      1.08 o 
  -1   1   9     2613.40     2636.01     33.95 o 
   0   1   9      842.74      810.76     18.20 o 
   1   1   9      691.40      674.74     15.01 o 
   2   1   9      904.84      880.38     21.25 o 
   3   1   9      302.21      306.40     20.77 o 
   4   1   9      211.10      211.09      9.86 o 
   5   1   9      436.96      468.66     19.54 o 
   6   1   9      324.85      306.78     41.61 o 
  -8   2   9      220.62      280.66     50.42 o 
  -7   2   9      391.28      381.70     19.55 o 
  -6   2   9      367.77      358.64     20.28 o 
  -5   2   9       49.61       38.80      5.64 o 
  -4   2   9      836.19      810.61     15.11 o 
  -3   2   9     1408.89     1383.91     18.47 o 
  -2   2   9     2020.97     2094.50     18.68 o 
  -1   2   9     1061.81     1035.80     25.48 o 
   0   2   9       51.96       45.38     19.51 o 
   1   2   9      693.86      654.08     17.82 o 
   2   2   9      836.80      853.85     23.50 o 
   3   2   9      619.09      607.15     17.96 o 
   4   2   9      282.41      259.17     16.17 o 
   5   2   9      742.21      861.24     33.26 o 
   6   2   9        2.95       11.91      6.20 o 
  -8   3   9      172.60      168.77     15.09 o 
  -7   3   9       29.18       27.74      6.48 o 
  -6   3   9        2.27        2.80      2.78 o 
  -5   3   9      651.63      630.73     16.46 o 
  -4   3   9     1120.66     1154.33     18.85 o 
  -3   3   9       46.42       46.99      7.51 o 
  -2   3   9      764.71      746.13     16.10 o 
  -1   3   9       26.40       26.67      5.59 o 
   0   3   9      903.71      907.17     24.89 o 
   1   3   9      720.25      740.93     22.78 o 
   2   3   9     2393.94     2263.88     52.89 o 
   3   3   9      219.36      245.45     16.07 o 
   4   3   9       63.31       44.65     10.37 o 
   5   3   9      101.05       77.87     29.71 o 
  -8   4   9      134.30      131.99     17.10 o 
  -7   4   9      477.69      480.49     23.72 o 
  -6   4   9      429.84      442.31     13.99 o 
  -5   4   9      716.97      733.31     12.30 o 
  -4   4   9        2.53        9.58      4.44 o 
  -3   4   9      124.97      102.76     13.49 o 
  -2   4   9     1181.90     1177.11     24.24 o 
  -1   4   9     2842.46     2860.81     55.20 o 
   0   4   9      146.55      139.61     20.78 o 
   1   4   9     1171.65     1114.16     26.76 o 
   2   4   9      413.84      368.37     14.83 o 
   3   4   9      174.89      153.04     19.10 o 
   4   4   9       76.90       99.17     25.44 o 
  -8   5   9      763.73      816.49     28.92 o 
  -7   5   9       48.14       41.42     11.03 o 
  -6   5   9      152.59      157.74     19.43 o 
  -5   5   9      253.04      221.41     13.80 o 
  -4   5   9     1633.79     1575.50     28.47 o 
  -3   5   9      271.11      280.57     14.72 o 
  -2   5   9      510.04      552.16     14.99 o 
  -1   5   9      792.78      817.80     22.06 o 
   0   5   9        0.61        3.68      3.74 o 
   1   5   9        0.05        4.50      5.45 o 
   2   5   9      617.44      677.47     32.85 o 
   3   5   9      836.00      821.37     87.44 o 
  -7   6   9        7.64        9.83      7.03 o 
  -6   6   9      198.32      197.01     10.83 o 
  -5   6   9      894.95      923.16     24.24 o 
  -4   6   9      692.61      688.96     19.77 o 
  -3   6   9      244.22      244.89     19.31 o 
  -2   6   9      506.85      439.99     18.38 o 
  -1   6   9        5.57        5.38      4.03 o 
   0   6   9      266.78      259.15     23.76 o 
   1   6   9      142.02      137.39     34.58 o 
   2   6   9      428.43      422.96     52.18 o 
  -6   7   9      101.24      100.55     14.32 o 
  -5   7   9      513.44      511.50     19.53 o 
  -4   7   9       13.04       13.04      4.41 o 
  -3   7   9      167.61      150.79     21.15 o 
  -2   7   9      139.74      167.79     13.59 o 
  -1   7   9      548.01      539.32     23.79 o 
   0   7   9      229.59      211.11     16.29 o 
   1  -9  10        0.26        2.65      3.41 o 
   2  -9  10       21.08       12.85      5.83 o 
   3  -9  10      189.95      182.35     26.81 o 
   4  -9  10      414.89      403.17     26.04 o 
   5  -9  10      322.20      322.82     18.17 o 
  -1  -8  10       49.21       37.76      9.81 o 
   0  -8  10       49.47       42.26      9.16 o 
   1  -8  10      476.83      524.88     17.14 o 
   2  -8  10      377.15      350.49     42.22 o 
   3  -8  10      619.87      589.92     21.58 o 
   4  -8  10       36.86       30.84     11.92 o 
   5  -8  10        5.83       12.46      5.87 o 
   6  -8  10        8.06        6.61      4.37 o 
  -3  -7  10       18.54       10.26      3.94 o 
  -2  -7  10      258.81      238.28     23.69 o 
  -1  -7  10      290.26      255.15     16.12 o 
   0  -7  10     1623.52     1616.04     47.51 o 
   1  -7  10     1945.00     1936.68     48.79 o 
   2  -7  10       24.23       24.78     11.29 o 
   3  -7  10       96.38       85.60     15.02 o 
   4  -7  10       78.60      116.87     18.43 o 
   5  -7  10      415.39      467.72     50.36 o 
   6  -7  10      603.52      580.40     35.06 o 
   7  -7  10      476.46      512.48     35.29 o 
  -3  -6  10      900.80      921.74     26.53 o 
  -2  -6  10      553.04      528.66     16.92 o 
  -1  -6  10      156.44      178.91     13.92 o 
   0  -6  10      294.26      312.04     29.40 o 
   1  -6  10       69.35       79.50     11.49 o 
   2  -6  10       44.47       44.70      6.92 o 
   3  -6  10     1136.09     1207.72     22.12 o 
   4  -6  10     3677.65     3908.22     75.81 o 
   5  -6  10      678.74      683.68     24.52 o 
   6  -6  10       91.26       86.25     16.39 o 
   7  -6  10       69.00       67.49     11.89 o 
  -4  -5  10      319.39      316.82      9.43 o 
  -3  -5  10     1081.11     1026.80     31.57 o 
  -2  -5  10      150.42      128.28      6.76 o 
  -1  -5  10      429.37      455.41     14.15 o 
   0  -5  10      219.93      208.98     17.67 o 
   1  -5  10     1458.93     1512.61     24.79 o 
   2  -5  10       60.74       74.28     10.09 o 
   3  -5  10     1775.26     1730.75     65.47 o 
   4  -5  10      116.14      135.53     17.13 o 
   5  -5  10       77.87       90.64     13.93 o 
   6  -5  10       52.64       66.31      8.96 o 
   7  -5  10      738.47      681.30     35.02 o 
   8  -5  10      380.19      404.46     50.21 o 
  -6  -4  10      515.74      571.06     40.27 o 
  -5  -4  10       83.45       99.20     24.20 o 
  -4  -4  10     1025.62     1007.97     44.09 o 
  -3  -4  10      185.27      172.95      8.94 o 
  -2  -4  10      789.54      820.08     20.13 o 
  -1  -4  10      376.65      380.99     12.27 o 
   0  -4  10     1720.50     1732.93     16.83 o 
   1  -4  10      805.66      813.05     24.04 o 
   2  -4  10      103.63      111.42      8.88 o 
   3  -4  10      745.54      720.37     21.73 o 
   4  -4  10      414.35      413.58     22.88 o 
   5  -4  10     1119.74     1238.70     36.25 o 
   6  -4  10     1364.95     1412.80     35.44 o 
   7  -4  10      698.64      723.19     24.91 o 
   8  -4  10       29.83       16.11     10.63 o 
  -6  -3  10      163.94      171.94     11.50 o 
  -5  -3  10        8.68        4.42      6.20 o 
  -4  -3  10      112.35      105.11      7.95 o 
  -3  -3  10     1075.41     1090.96     19.15 o 
  -2  -3  10     1247.70     1222.52     37.42 o 
  -1  -3  10     3102.51     3110.80     27.34 o 
   0  -3  10     1417.09     1417.51     18.46 o 
   1  -3  10      759.12      776.63     16.77 o 
   2  -3  10      634.66      620.20     60.92 o 
   3  -3  10     1286.09     1343.06     47.61 o 
   4  -3  10     3192.40     3280.76     57.60 o 
   5  -3  10      225.21      248.56     22.71 o 
   6  -3  10       46.74       51.11     13.27 o 
   7  -3  10        2.45        8.49      4.20 o 
   8  -3  10      472.85      432.43     53.39 o 
  -7  -2  10       84.85       51.24     22.80 o 
  -6  -2  10      363.20      300.84     26.56 o 
  -5  -2  10      713.10      753.05     49.36 o 
  -4  -2  10       58.01       62.54      4.33 o 
  -3  -2  10     2924.88     3059.88     41.49 o 
  -2  -2  10      122.74      111.69      6.35 o 
  -1  -2  10      802.75      833.16     10.35 o 
   0  -2  10       39.80       30.66      5.71 o 
   1  -2  10     6749.50     6667.07    133.37 o 
   2  -2  10     5126.09     5174.32     37.10 o 
   3  -2  10      729.36      701.97     13.72 o 
   4  -2  10      132.32      129.76     16.31 o 
   5  -2  10      579.77      588.04     15.10 o 
   6  -2  10      314.91      313.18     15.12 o 
   7  -2  10      574.24      514.42     21.46 o 
  -7  -1  10      240.65      220.18     55.53 o 
  -6  -1  10      868.74      855.52     24.95 o 
  -5  -1  10      645.24      659.49     17.80 o 
  -4  -1  10      280.68      255.62     10.78 o 
  -3  -1  10        0.56        3.20      4.75 o 
  -2  -1  10     2098.46     2042.82     30.30 o 
  -1  -1  10     3027.78     3064.46     24.36 o 
   0  -1  10     3701.59     3596.76     64.20 o 
   1  -1  10     2056.77     2064.32     16.28 o 
   2  -1  10       54.05       66.58     10.30 o 
   3  -1  10       17.74       20.47      4.31 o 
   4  -1  10     1950.73     1918.38     41.99 o 
   5  -1  10      921.86      905.89     25.93 o 
   6  -1  10      102.89      120.51     11.19 o 
   7  -1  10      379.88      358.50     41.59 o 
  -8   0  10      169.56      191.06     16.38 o 
  -7   0  10      366.35      371.24     46.18 o 
  -6   0  10      420.36      411.89     16.99 o 
  -5   0  10       85.52       97.94     11.46 o 
  -4   0  10        0.61        2.25      3.13 o 
  -3   0  10     3161.01     3117.83     40.94 o 
  -2   0  10     2923.21     2944.63     40.75 o 
  -1   0  10        3.34        2.23      1.76 o 
   0   0  10     1057.20     1035.19     14.59 o 
   1   0  10       36.43       22.18      9.20 o 
   2   0  10     1842.22     1958.56     26.59 o 
   3   0  10      586.71      551.42     18.48 o 
   4   0  10     1391.43     1471.04     42.34 o 
   5   0  10      228.41      210.76     12.49 o 
   6   0  10       26.62       13.51      6.52 o 
   7   0  10       15.82       12.72     11.22 o 
  -8   1  10       13.22        8.58      6.75 o 
  -7   1  10       63.93       60.67     15.65 o 
  -6   1  10      483.67      488.91     15.58 o 
  -5   1  10     1116.08     1104.58     32.30 o 
  -4   1  10     1498.57     1493.96     38.31 o 
  -3   1  10     3990.71     4046.68     42.62 o 
  -2   1  10       27.59       32.05      3.45 o 
  -1   1  10        7.91        7.06      2.62 o 
   0   1  10      519.92      491.70     10.69 o 
   1   1  10     2097.23     2161.77     27.33 o 
   2   1  10       50.53       41.56     10.42 o 
   3   1  10      684.07      627.65     48.43 o 
   4   1  10      544.65      524.19     21.13 o 
   5   1  10      144.60      166.26     17.55 o 
   6   1  10      194.59      148.10     38.47 o 
  -8   2  10       84.22      102.78     25.14 o 
  -7   2  10      194.61      232.33     22.72 o 
  -6   2  10      813.90      843.34     23.71 o 
  -5   2  10       29.88       30.72      5.27 o 
  -4   2  10       19.69       21.96      2.39 o 
  -3   2  10        4.79        4.36      1.80 o 
  -2   2  10     1614.65     1720.01     20.64 o 
  -1   2  10      895.23      921.87     18.64 o 
   0   2  10     1664.04     1649.51     49.79 o 
   1   2  10     1600.78     1575.31     35.88 o 
   2   2  10      291.20      259.43     15.04 o 
   3   2  10       25.34       25.54     12.43 o 
   4   2  10      822.31      888.96     73.35 o 
   5   2  10      870.89      884.54     37.30 o 
  -8   3  10      117.19       70.91     22.40 o 
  -7   3  10      185.89      199.89     28.68 o 
  -6   3  10      233.96      248.70     22.99 o 
  -5   3  10      131.04      127.30      7.94 o 
  -4   3  10       15.65       13.49      4.36 o 
  -3   3  10     1132.07     1162.45     38.07 o 
  -2   3  10     2213.50     2319.35     42.53 o 
  -1   3  10       74.66       73.67     14.05 o 
   0   3  10      179.17      182.97     14.33 o 
   1   3  10      250.20      270.51     17.59 o 
   2   3  10     1594.86     1590.70     37.79 o 
   3   3  10      114.02      123.02     22.57 o 
   4   3  10      445.61      494.38     52.30 o 
   5   3  10       76.08       60.50     20.87 o 
  -8   4  10        1.32        2.34      3.54 o 
  -7   4  10        0.11        1.26      4.52 o 
  -6   4  10       97.85       82.18     20.21 o 
  -5   4  10     2127.34     2161.94     83.69 o 
  -4   4  10      515.03      521.27     23.05 o 
  -3   4  10      473.02      484.87     18.45 o 
  -2   4  10       74.24       81.52      8.12 o 
  -1   4  10      144.55      147.96     15.74 o 
   0   4  10      409.84      400.40     20.35 o 
   1   4  10     1947.99     2074.31     71.08 o 
   2   4  10      544.07      497.63     25.77 o 
   3   4  10      241.26      229.57     16.75 o 
   4   4  10       80.96       52.96     18.97 o 
  -7   5  10      377.65      399.70     28.51 o 
  -6   5  10     1018.35     1118.55     35.80 o 
  -5   5  10      179.98      162.13     14.32 o 
  -4   5  10        0.12        8.05      4.43 o 
  -3   5  10       19.02       22.33      5.85 o 
  -2   5  10     1720.50     1706.40     33.31 o 
  -1   5  10      939.16      958.77     21.33 o 
   0   5  10      149.05      178.86     32.00 o 
   1   5  10      319.32      329.80     30.81 o 
   2   5  10       12.83       10.96      3.75 o 
   3   5  10        2.77        6.40      3.53 o 
  -7   6  10      116.02       93.62     19.71 o 
  -6   6  10       57.35       58.28     10.48 o 
  -5   6  10      150.50      154.99     12.91 o 
  -4   6  10      139.43      127.88     18.75 o 
  -3   6  10      722.43      699.50     17.33 o 
  -2   6  10      404.96      414.19     21.92 o 
  -1   6  10        0.61        7.43      2.99 o 
   0   6  10       11.50       10.08      5.01 o 
   1   6  10      126.50      141.95     23.04 o 
  -6   7  10      171.47      172.37     23.22 o 
  -5   7  10      430.29      484.95     34.50 o 
  -4   7  10        8.59        9.68      7.73 o 
  -3   7  10      278.60      263.67     16.05 o 
  -2   7  10        0.11       12.94      4.76 o 
  -1   7  10      188.22      161.48     15.69 o 
   2  -9  11      226.40      209.09     25.53 o 
   3  -9  11       37.87       17.90      5.94 o 
   4  -9  11      117.46       97.42     23.90 o 
  -1  -8  11      505.80      509.16     20.97 o 
   0  -8  11       49.33       57.82     15.83 o 
   1  -8  11       14.67        7.44      2.68 o 
   2  -8  11      602.70      561.73     26.91 o 
   3  -8  11      521.52      531.21     34.03 o 
   4  -8  11      207.21      204.23     17.67 o 
   5  -8  11      559.98      554.88     39.52 o 
   6  -8  11        2.76        6.00      4.89 o 
  -2  -7  11       97.65       99.60     13.30 o 
  -1  -7  11        3.34        6.63      3.95 o 
   0  -7  11      631.03      620.08     18.70 o 
   1  -7  11      508.88      536.78     19.37 o 
   2  -7  11     1044.20     1078.95     41.74 o 
   3  -7  11      739.71      750.52     32.21 o 
   4  -7  11       34.03       35.30      7.62 o 
   5  -7  11        6.20        9.48      5.28 o 
   6  -7  11       31.05       47.07     17.96 o 
   7  -7  11      437.53      419.20     29.43 o 
  -2  -6  11        7.36        5.76      3.11 o 
  -1  -6  11      486.16      533.76     18.99 o 
   0  -6  11     1493.82     1522.32     28.88 o 
   1  -6  11      587.77      604.80     16.22 o 
   2  -6  11      512.74      525.75     17.57 o 
   3  -6  11      351.23      350.78     21.23 o 
   4  -6  11      367.40      383.82     15.28 o 
   5  -6  11      168.48      187.20     24.60 o 
   6  -6  11      838.53      833.57     44.50 o 
   7  -6  11      115.12      122.49     24.95 o 
  -4  -5  11      271.79      308.99     26.71 o 
  -3  -5  11     1285.50     1324.58     29.00 o 
  -2  -5  11       86.79      106.33      8.35 o 
  -1  -5  11      796.22      813.21     21.94 o 
   0  -5  11       61.61       54.30      8.56 o 
   1  -5  11       37.10       43.64      7.99 o 
   2  -5  11       31.69       19.84      6.68 o 
   3  -5  11     2784.76     2697.73     94.98 o 
   4  -5  11     1091.22     1113.62     28.48 o 
   5  -5  11      593.94      626.55     48.16 o 
   6  -5  11      154.07      160.38     17.67 o 
   7  -5  11      368.22      313.23     33.99 o 
  -5  -4  11      274.17      283.57     18.61 o 
  -4  -4  11     1312.77     1287.02     50.02 o 
  -3  -4  11      220.42      216.40      9.22 o 
  -2  -4  11      455.86      459.82     19.98 o 
  -1  -4  11       43.87       43.55      5.16 o 
   0  -4  11     1922.43     1987.55     29.19 o 
   1  -4  11      652.48      671.84     20.02 o 
   2  -4  11     1878.06     2098.60     43.90 o 
   3  -4  11     1335.29     1348.35     36.58 o 
   4  -4  11       75.14       81.08      9.77 o 
   5  -4  11       12.91       18.53      5.22 o 
   6  -4  11      766.86      792.94     32.75 o 
   7  -4  11      789.75      810.22     30.85 o 
  -6  -3  11       68.83       59.67     21.28 o 
  -5  -3  11      150.98      139.72     34.48 o 
  -4  -3  11      391.35      387.26     24.02 o 
  -3  -3  11      421.90      407.78     15.70 o 
  -2  -3  11      814.59      768.11     16.75 o 
  -1  -3  11     3637.10     3672.03     28.32 o 
   0  -3  11     1953.97     2006.51     17.96 o 
   1  -3  11      158.44      182.29     12.66 o 
   2  -3  11        0.42        4.61      4.17 o 
   3  -3  11     1064.00     1087.23     26.54 o 
   4  -3  11      365.73      389.47     14.79 o 
   5  -3  11     1255.36     1252.84     28.40 o 
   6  -3  11     2447.84     2496.67     50.50 o 
   7  -3  11      169.86      157.71     23.89 o 
  -7  -2  11      354.12      413.70     22.24 o 
  -6  -2  11       34.05       37.22     12.14 o 
  -5  -2  11        1.19        2.38      3.85 o 
  -4  -2  11     1019.41     1131.28     61.37 o 
  -3  -2  11     1153.08     1125.25     47.07 o 
  -2  -2  11      740.36      711.94     15.73 o 
  -1  -2  11     3520.98     3605.68     26.63 o 
   0  -2  11       23.08       27.02      2.81 o 
   1  -2  11      723.59      768.48     60.39 o 
   2  -2  11      811.02      770.09     11.81 o 
   3  -2  11     2544.16     2554.32     44.55 o 
   4  -2  11      301.42      289.63     17.28 o 
   5  -2  11       72.53       76.03     14.90 o 
   6  -2  11        0.16        8.71      5.74 o 
   7  -2  11      358.47      341.63     47.59 o 
  -7  -1  11       46.45       67.00     16.76 o 
  -6  -1  11     1018.85     1063.54     47.15 o 
  -5  -1  11     1164.03     1119.08     29.72 o 
  -4  -1  11     1376.13     1370.99     28.53 o 
  -3  -1  11       25.02       32.72      7.63 o 
  -2  -1  11      106.55      110.49     19.14 o 
  -1  -1  11       65.09       63.33      4.66 o 
   0  -1  11     2324.61     2208.29     22.76 o 
   1  -1  11     4446.25     4589.00     42.72 o 
   2  -1  11     2847.62     2899.18     81.89 o 
   3  -1  11      968.60      985.13     61.66 o 
   4  -1  11       51.80       55.86     11.00 o 
   5  -1  11        0.99        4.57      3.52 o 
   6  -1  11      198.44      183.47     14.31 o 
   7  -1  11      412.98      398.74     42.68 o 
  -7   0  11     1198.62     1299.43     36.51 o 
  -6   0  11      395.35      391.35     13.65 o 
  -5   0  11       56.85       53.88     16.40 o 
  -4   0  11      822.43      803.86     26.08 o 
  -3   0  11      823.06      816.36     21.31 o 
  -2   0  11      536.11      522.75     15.52 o 
  -1   0  11      631.98      606.53     11.83 o 
   0   0  11     3258.55     3326.15     32.63 o 
   1   0  11       78.72       80.69      9.31 o 
   2   0  11      210.67      210.88     18.16 o 
   3   0  11       47.13       55.85     11.23 o 
   4   0  11     2717.18     2803.19     43.59 o 
   5   0  11      395.13      360.75     18.17 o 
   6   0  11      271.31      309.29     46.41 o 
  -8   1  11      160.06      169.86     37.35 o 
  -7   1  11      267.38      274.16     17.72 o 
  -6   1  11       11.75       10.46      6.24 o 
  -5   1  11        1.87        9.41      4.18 o 
  -4   1  11      685.22      621.98     26.00 o 
  -3   1  11     1937.49     1918.01     44.37 o 
  -2   1  11       53.59       51.63      3.98 o 
  -1   1  11      640.57      600.08     11.22 o 
   0   1  11       49.43       59.15      7.36 o 
   1   1  11      531.13      515.49     16.90 o 
   2   1  11       95.37      125.81     19.17 o 
   3   1  11     2620.31     2634.34     46.84 o 
   4   1  11      291.61      342.32     34.39 o 
   5   1  11        4.32        5.86      3.22 o 
   6   1  11       17.36       22.65     11.96 o 
  -8   2  11       91.55      105.59     31.33 o 
  -7   2  11       47.82       52.62     11.34 o 
  -6   2  11      577.69      561.70     21.66 o 
  -5   2  11       11.70       10.06      4.68 o 
  -4   2  11     1764.27     1788.41     34.24 o 
  -3   2  11     1036.96     1042.73     16.54 o 
  -2   2  11       26.21       31.17      3.99 o 
  -1   2  11      123.59      123.19     11.05 o 
   0   2  11     2640.72     2622.88     43.82 o 
   1   2  11     1102.31     1090.70     26.35 o 
   2   2  11       38.15       38.00      7.84 o 
   3   2  11      316.01      314.55     17.66 o 
   4   2  11       33.65       23.56      8.02 o 
   5   2  11       85.73      109.23     29.73 o 
  -8   3  11      129.19      150.63     13.18 o 
  -7   3  11      472.50      451.95     24.31 o 
  -6   3  11      414.14      391.31     26.69 o 
  -5   3  11      139.63      156.80     15.72 o 
  -4   3  11        0.09        3.89      1.76 o 
  -3   3  11      539.90      548.56     29.88 o 
  -2   3  11      304.85      312.80     13.17 o 
  -1   3  11     3027.83     3025.52     59.10 o 
   0   3  11     1718.85     1739.06     31.83 o 
   1   3  11        3.96        2.26      4.06 o 
   2   3  11      116.91      119.41     15.54 o 
   3   3  11      467.15      508.59     57.66 o 
   4   3  11      832.27      883.58     41.16 o 
  -7   4  11      200.60      194.97     33.50 o 
  -6   4  11      143.06      118.59     19.22 o 
  -5   4  11       57.74       62.60     11.67 o 
  -4   4  11      327.01      323.57     16.52 o 
  -3   4  11     2445.20     2408.71     33.94 o 
  -2   4  11      357.58      357.47     11.92 o 
  -1   4  11      405.13      374.27     17.54 o 
   0   4  11       31.29       30.51      7.27 o 
   1   4  11      829.95      844.64     25.12 o 
   2   4  11      559.30      554.66     29.77 o 
   3   4  11      589.66      662.97     21.88 o 
  -7   5  11       17.64       28.54      5.33 o 
  -6   5  11      514.47      537.74     58.04 o 
  -5   5  11      419.16      414.38     15.71 o 
  -4   5  11      533.29      541.38     20.61 o 
  -3   5  11        0.55        6.88      3.42 o 
  -2   5  11      159.38      161.77     19.75 o 
  -1   5  11       11.29       17.68      5.56 o 
   0   5  11      824.97      830.31     24.22 o 
   1   5  11      560.91      569.66     22.08 o 
   2   5  11       42.53       40.34     11.40 o 
  -6   6  11      375.93      359.32     27.07 o 
  -5   6  11       10.31       13.81      6.14 o 
  -4   6  11      108.87       90.91      9.79 o 
  -3   6  11      312.12      279.63     14.46 o 
  -2   6  11      201.23      177.89     18.18 o 
  -1   6  11        3.05        8.65      3.18 o 
   0   6  11      165.58      186.19     23.29 o 
   1   6  11       12.52       11.17      5.75 o 
  -5   7  11      133.66       90.74     16.48 o 
  -4   7  11       67.28       37.41     17.78 o 
  -3   7  11      591.15      557.71     20.64 o 
  -2   7  11       79.94       71.40     14.60 o 
   0  -8  12      177.33      165.78     22.39 o 
   1  -8  12      299.29      276.25     12.84 o 
   2  -8  12        3.89        8.18      3.60 o 
   3  -8  12       94.51       96.35     20.77 o 
   4  -8  12      182.19      213.05     17.41 o 
   5  -8  12      729.96      687.42     46.09 o 
  -1  -7  12      440.94      427.45     45.62 o 
   0  -7  12       67.65       70.34     11.14 o 
   1  -7  12        0.61        6.63      4.34 o 
   2  -7  12      681.19      692.58     23.06 o 
   3  -7  12      267.09      269.49     14.60 o 
   4  -7  12      410.77      400.84     19.85 o 
   5  -7  12      218.88      244.27     18.13 o 
   6  -7  12       30.99       17.95      5.49 o 
  -2  -6  12       68.60       57.52     11.28 o 
  -1  -6  12      160.55      170.50     19.03 o 
   0  -6  12      590.21      576.05     28.99 o 
   1  -6  12     1459.13     1476.91     59.74 o 
   2  -6  12     1397.67     1453.66     28.75 o 
   3  -6  12      281.50      267.25     42.62 o 
   4  -6  12      165.43      158.46     23.66 o 
   5  -6  12      144.43      125.09     16.78 o 
   6  -6  12      219.31      217.96     33.61 o 
   7  -6  12      277.43      282.55     30.51 o 
  -4  -5  12       26.18       14.35      4.80 o 
  -3  -5  12       25.76       23.15      5.24 o 
  -2  -5  12      182.16      191.69      8.96 o 
  -1  -5  12      985.02      999.77     23.80 o 
   0  -5  12      120.46      122.33     18.67 o 
   1  -5  12      715.15      722.43     18.69 o 
   2  -5  12      119.15      114.00     23.41 o 
   3  -5  12     1368.82     1349.63     26.84 o 
   4  -5  12     1134.27     1131.64     62.95 o 
   5  -5  12     1364.74     1303.55     50.63 o 
   6  -5  12      322.51      313.92     19.44 o 
   7  -5  12        5.99        9.72      3.72 o 
  -5  -4  12        2.52        2.23      5.51 o 
  -4  -4  12      653.99      609.83     30.70 o 
  -3  -4  12     1063.44     1043.52     29.58 o 
  -2  -4  12     1360.07     1403.09     21.05 o 
  -1  -4  12       13.90       18.04      2.73 o 
   0  -4  12        4.16        4.15      1.76 o 
   1  -4  12       15.91       24.98     10.78 o 
   2  -4  12     2402.31     2396.55     45.98 o 
   3  -4  12      528.60      538.37     19.34 o 
   4  -4  12     1048.23     1108.26     51.11 o 
   5  -4  12      704.39      720.63     25.79 o 
   6  -4  12      383.45      368.51     23.04 o 
   7  -4  12      152.51      117.75     23.36 o 
  -6  -3  12       33.64       46.97     13.94 o 
  -5  -3  12     1163.71     1246.75     38.03 o 
  -4  -3  12      671.36      628.44     24.41 o 
  -3  -3  12      118.90      129.66     11.76 o 
  -2  -3  12      621.89      621.11     12.64 o 
  -1  -3  12     2918.16     2852.63     71.69 o 
   0  -3  12     1397.17     1411.11     21.46 o 
   1  -3  12      365.74      380.56      9.43 o 
   2  -3  12     3443.30     3657.44     73.27 o 
   3  -3  12       21.95       30.84      4.79 o 
   4  -3  12       33.85       22.79      5.61 o 
   5  -3  12      567.92      597.04     21.04 o 
   6  -3  12     1066.86     1130.61     29.42 o 
   7  -3  12      196.07      207.64     19.16 o 
  -6  -2  12       93.76       94.12     26.30 o 
  -5  -2  12      559.65      540.26     16.92 o 
  -4  -2  12        1.45        3.38      2.67 o 
  -3  -2  12      190.80      213.03     16.14 o 
  -2  -2  12     2470.47     2424.22     31.76 o 
  -1  -2  12     4527.64     4702.12     65.30 o 
   0  -2  12      798.68      743.53     38.78 o 
   1  -2  12      666.15      664.32     18.53 o 
   2  -2  12      195.32      184.32      8.80 o 
   3  -2  12      419.30      394.58     12.16 o 
   4  -2  12       23.23       36.61     10.84 o 
   5  -2  12     1347.02     1378.84     36.89 o 
   6  -2  12      364.95      317.81     26.14 o 
   7  -2  12       21.29       26.04      9.20 o 
  -7  -1  12        1.63        6.68      6.09 o 
  -6  -1  12       53.44       54.82     15.61 o 
  -5  -1  12       41.66       48.80      7.40 o 
  -4  -1  12     1706.89     1707.29     31.83 o 
  -3  -1  12      628.36      628.49     19.60 o 
  -2  -1  12     1689.82     1620.55     35.47 o 
  -1  -1  12      133.58      144.57      5.42 o 
   0  -1  12      124.16      129.81      7.88 o 
   1  -1  12       80.07       88.21     10.98 o 
   2  -1  12     1860.99     1908.15     43.06 o 
   3  -1  12     1660.14     1776.24     33.40 o 
   4  -1  12      253.21      227.92     15.71 o 
   5  -1  12       82.32      104.35     15.94 o 
   6  -1  12       11.57       21.49      5.83 o 
  -7   0  12       28.29       36.23      6.04 o 
  -6   0  12      301.50      290.10     14.12 o 
  -5   0  12     1891.73     1926.62    105.49 o 
  -4   0  12      222.71      228.42     18.08 o 
  -3   0  12      247.59      216.44     15.48 o 
  -2   0  12       87.62       77.66     12.13 o 
  -1   0  12       22.25       27.26      5.54 o 
   0   0  12      544.35      614.88     15.95 o 
   1   0  12     1459.53     1449.20     32.82 o 
   2   0  12     1628.74     1685.30     43.75 o 
   3   0  12       14.73        6.14      4.33 o 
   4   0  12       40.48       46.34      8.69 o 
   5   0  12      246.82      261.74     11.44 o 
   6   0  12      709.96      751.38     70.48 o 
  -7   1  12      413.17      365.05     31.41 o 
  -6   1  12      332.14      361.19     30.99 o 
  -5   1  12      414.50      409.37     19.14 o 
  -4   1  12        0.52        9.57      3.47 o 
  -3   1  12       31.54       42.19     12.94 o 
  -2   1  12      883.38      843.38     25.81 o 
  -1   1  12     1263.30     1229.13     21.08 o 
   0   1  12       87.31      110.23     10.32 o 
   1   1  12      275.87      279.52     15.45 o 
   2   1  12        1.21        4.82      3.20 o 
   3   1  12     1218.03     1249.00     25.49 o 
   4   1  12      398.62      421.51     33.43 o 
   5   1  12      730.32      744.07     31.15 o 
  -7   2  12        2.66        8.05      4.61 o 
  -6   2  12       50.27       41.48      9.80 o 
  -5   2  12      243.74      270.45     25.35 o 
  -4   2  12     3755.51     3796.86    120.84 o 
  -3   2  12      563.75      563.54     15.35 o 
  -2   2  12     1393.66     1347.09     22.71 o 
  -1   2  12      237.68      240.70     20.64 o 
   0   2  12      905.32      921.89     18.31 o 
   1   2  12        2.96        0.90      2.17 o 
   2   2  12     1349.53     1330.25     36.78 o 
   3   2  12     1807.98     1897.51     66.79 o 
   4   2  12      110.13       89.50     17.35 o 
   5   2  12      138.03       90.56     41.77 o 
  -7   3  12      302.99      309.03     22.01 o 
  -6   3  12      186.98      179.17     25.84 o 
  -5   3  12      414.19      409.45     23.50 o 
  -4   3  12      774.11      806.41     27.16 o 
  -3   3  12        2.44        0.00      5.27 o 
  -2   3  12        5.30        7.64      3.55 o 
  -1   3  12     1569.99     1553.83     46.63 o 
   0   3  12     1566.92     1569.89     78.53 o 
   1   3  12      598.91      635.06     24.88 o 
   2   3  12      493.94      518.00     21.47 o 
   3   3  12      231.49      210.99     15.13 o 
   4   3  12        7.56        8.20      5.10 o 
  -7   4  12      549.38      585.23     38.92 o 
  -6   4  12      102.87       89.34     17.94 o 
  -5   4  12      186.23      219.55     36.42 o 
  -4   4  12      215.78      194.01     12.20 o 
  -3   4  12      204.51      218.89     12.63 o 
  -2   4  12      184.54      194.36     18.58 o 
  -1   4  12     2032.69     2098.22     45.98 o 
   0   4  12       77.97       86.06     16.78 o 
   1   4  12       20.20       15.29      7.93 o 
   2   4  12       35.27       24.78      8.96 o 
   3   4  12      263.86      263.61     25.10 o 
  -6   5  12       90.03       70.80     14.20 o 
  -5   5  12       64.53       72.68     14.89 o 
  -4   5  12      395.90      395.21     18.53 o 
  -3   5  12      170.50      162.29     12.69 o 
  -2   5  12      171.30      168.42     13.91 o 
  -1   5  12        7.26        5.07      3.38 o 
   0   5  12       33.21       37.77      7.87 o 
   1   5  12      125.64      103.26     16.86 o 
   2   5  12      572.24      583.47     22.67 o 
  -6   6  12      143.38       89.69     22.72 o 
  -5   6  12      218.93      188.45     33.24 o 
  -4   6  12      222.62      182.33     20.16 o 
  -3   6  12       27.78       18.55      6.21 o 
  -2   6  12        0.88        6.95      3.20 o 
  -1   6  12      160.07      192.22     18.33 o 
   0   6  12      244.75      209.68     15.41 o 
   0  -8  13      198.62      200.52     20.37 o 
   1  -8  13      515.81      480.11     40.24 o 
   2  -8  13      152.36      150.42     16.47 o 
   3  -8  13      231.34      224.12     34.68 o 
   4  -8  13        1.23        6.34      4.49 o 
   5  -8  13      271.48      250.98     19.35 o 
  -1  -7  13      344.88      304.88     29.60 o 
   0  -7  13      688.97      697.70     41.61 o 
   1  -7  13      207.16      194.64     13.28 o 
   2  -7  13       20.64       10.27      4.04 o 
   3  -7  13        3.96        9.80      6.77 o 
   4  -7  13      564.01      534.44     19.35 o 
   5  -7  13      261.92      270.28     31.17 o 
   6  -7  13      346.95      340.60     23.94 o 
  -2  -6  13      197.36      219.26     24.55 o 
  -1  -6  13       74.05       59.63     14.52 o 
   0  -6  13      146.62      123.87     20.42 o 
   1  -6  13      638.36      650.63     30.78 o 
   2  -6  13     1047.91      991.23     39.76 o 
   3  -6  13      822.72      858.02     29.35 o 
   4  -6  13      879.41      864.91     51.06 o 
   5  -6  13        2.35       11.63      6.70 o 
   6  -6  13       14.38       16.91      5.54 o 
  -4  -5  13       92.14      107.60     27.07 o 
  -3  -5  13      562.02      554.81     19.81 o 
  -2  -5  13       46.90       57.24     10.38 o 
  -1  -5  13       16.68       31.63     10.98 o 
   0  -5  13      819.95      776.97     31.39 o 
   1  -5  13     3007.34     3102.13     44.41 o 
   2  -5  13       15.00       26.87      7.51 o 
   3  -5  13        9.01       12.66      5.52 o 
   4  -5  13        0.12        4.93      4.07 o 
   5  -5  13      632.36      586.07     21.78 o 
   6  -5  13      428.57      436.16     38.69 o 
   7  -5  13      445.06      446.54     26.32 o 
  -4  -4  13       14.63       29.64     13.39 o 
  -3  -4  13      163.85      166.65     14.40 o 
  -2  -4  13     1165.77     1165.13     27.30 o 
  -1  -4  13      688.80      664.27     17.69 o 
   0  -4  13      699.66      689.09     11.35 o 
   1  -4  13      274.78      283.43     14.02 o 
   2  -4  13       25.25       33.39     11.41 o 
   3  -4  13      597.95      582.86     19.08 o 
   4  -4  13     2441.90     2539.53     75.52 o 
   5  -4  13      721.74      762.79     44.62 o 
   6  -4  13      159.60      147.58     25.75 o 
   7  -4  13       27.51       23.08     12.48 o 
  -5  -3  13      482.83      437.38     45.22 o 
  -4  -3  13      674.21      677.85     25.22 o 
  -3  -3  13     1856.09     1856.12     36.90 o 
  -2  -3  13      745.20      749.66     20.88 o 
  -1  -3  13        1.05        2.04      1.57 o 
   1  -3  13     2099.23     2193.76     50.17 o 
   2  -3  13     2185.39     2238.31     47.29 o 
   3  -3  13      242.17      248.33     15.68 o 
   4  -3  13     1162.78     1240.44     28.14 o 
   5  -3  13       34.05       46.16      9.31 o 
   6  -3  13      150.56      144.40     25.46 o 
   7  -3  13      139.57       93.22     16.28 o 
  -6  -2  13      241.43      233.30     24.04 o 
  -5  -2  13      552.16      568.46     18.08 o 
  -4  -2  13      141.38      139.77     11.77 o 
  -3  -2  13      367.71      391.58     13.34 o 
  -2  -2  13      127.82      124.90     20.57 o 
  -1  -2  13      774.48      786.53     17.58 o 
   0  -2  13     1801.20     1756.81     31.35 o 
   1  -2  13     1055.26     1057.44     27.91 o 
   2  -2  13       23.93       28.55      5.19 o 
   3  -2  13      172.90      153.29      8.44 o 
   4  -2  13      149.05      163.06     14.84 o 
   5  -2  13      896.11      815.99     26.08 o 
   6  -2  13      258.01      190.36     27.51 o 
  -6  -1  13      497.28      499.32     18.01 o 
  -5  -1  13        5.32        4.02      4.10 o 
  -4  -1  13       42.80       21.20      6.56 o 
  -3  -1  13       41.71       46.29     12.48 o 
  -2  -1  13     3629.17     3542.21     77.97 o 
  -1  -1  13     1082.67     1077.31     26.36 o 
   0  -1  13      877.70      855.96     16.93 o 
   1  -1  13       83.61       74.31      9.70 o 
   2  -1  13      634.32      628.81     15.52 o 
   3  -1  13       48.71       43.39      6.57 o 
   4  -1  13      472.86      500.13     19.40 o 
   5  -1  13      624.57      625.88     36.08 o 
   6  -1  13        1.32        6.33      4.09 o 
  -7   0  13        9.45       19.02      7.72 o 
  -6   0  13        0.44        5.28      3.53 o 
  -5   0  13      260.10      271.36     12.94 o 
  -4   0  13       70.27       85.44     15.64 o 
  -3   0  13     1558.82     1638.41     34.38 o 
  -2   0  13      665.74      675.76     20.09 o 
  -1   0  13      102.28       96.64      8.05 o 
   0   0  13        1.89        2.40      2.34 o 
   1   0  13     1470.23     1492.24     27.35 o 
   2   0  13     1880.68     1892.81     35.10 o 
   3   0  13      483.22      459.35     22.68 o 
   4   0  13      641.34      595.87     19.87 o 
   5   0  13       21.68       51.90     11.17 o 
   6   0  13       33.77       34.86     14.22 o 
  -7   1  13        3.67        2.77      4.43 o 
  -6   1  13     1029.33     1013.95     21.43 o 
  -5   1  13     1366.15     1415.39     47.74 o 
  -4   1  13        3.91        0.00      5.77 o 
  -3   1  13      203.89      196.88     13.22 o 
  -2   1  13      273.02      276.26      9.27 o 
  -1   1  13      930.63      928.32     20.70 o 
   0   1  13      466.83      460.10     10.58 o 
   1   1  13     1717.80     1861.61     43.79 o 
   2   1  13      298.88      285.44     17.14 o 
   3   1  13       48.98       57.21     13.74 o 
   4   1  13       77.40       84.55     14.58 o 
   5   1  13      672.59      740.58     42.41 o 
  -7   2  13      165.20      168.61     19.31 o 
  -6   2  13      168.83      192.18     22.76 o 
  -5   2  13        3.60        5.07      4.32 o 
  -4   2  13      186.40      227.96     28.78 o 
  -3   2  13      797.38      728.10     19.42 o 
  -2   2  13     2076.89     2090.27     32.26 o 
  -1   2  13      576.19      576.87     14.48 o 
   0   2  13      377.87      364.58     13.73 o 
   1   2  13       36.61       32.06      5.79 o 
   2   2  13      928.23      917.91     34.03 o 
   3   2  13      362.27      389.38     20.45 o 
   4   2  13      623.25      595.21     38.40 o 
  -7   3  13       16.50        7.55      3.85 o 
  -6   3  13        0.96        2.82      4.34 o 
  -5   3  13      440.51      436.19     21.03 o 
  -4   3  13      866.98      860.05     28.54 o 
  -3   3  13     1098.57     1120.73     27.78 o 
  -2   3  13      430.76      406.74     21.98 o 
  -1   3  13      296.68      287.83     13.46 o 
   0   3  13      169.64      157.92     19.30 o 
   1   3  13      101.74      116.54     21.90 o 
   2   3  13      406.45      391.09     27.13 o 
   3   3  13      118.13      117.29     21.14 o 
  -7   4  13      108.20      123.27     24.95 o 
  -6   4  13      204.50      208.33     26.69 o 
  -5   4  13      679.24      647.23     36.21 o 
  -4   4  13       66.49       73.26     16.08 o 
  -3   4  13       66.06       58.83     10.13 o 
  -2   4  13      223.12      178.11     30.98 o 
  -1   4  13      286.49      312.06     14.19 o 
   0   4  13      198.24      199.08     18.33 o 
   1   4  13      889.47      916.25     50.68 o 
   2   4  13        0.20        6.44      4.20 o 
  -6   5  13       88.87       84.67     21.86 o 
  -5   5  13       10.34       12.50      6.92 o 
  -4   5  13      176.61      180.16     29.83 o 
  -3   5  13       15.81        6.46      3.74 o 
  -2   5  13      763.92      752.58     24.45 o 
  -1   5  13      192.61      202.31     16.70 o 
   0   5  13       17.75       10.44      3.20 o 
   1   5  13        0.08        8.69      3.10 o 
  -4   6  13       96.01       84.28     16.19 o 
  -3   6  13        0.46        2.92      3.33 o 
  -2   6  13      143.65      139.14     16.66 o 
  -1   6  13       65.28       49.41      8.24 o 
   1  -8  14      220.66      230.67     18.76 o 
   2  -8  14      192.89      124.43     38.47 o 
   3  -8  14      578.25      555.11     34.93 o 
   4  -8  14      114.60      124.83     18.74 o 
  -1  -7  14      123.23      119.76     28.44 o 
   0  -7  14      319.56      322.23     23.50 o 
   1  -7  14      313.78      264.40     22.52 o 
   2  -7  14      240.26      239.78     28.59 o 
   3  -7  14       61.64       53.36     11.98 o 
   4  -7  14      119.02      106.67     19.43 o 
   5  -7  14      209.04      204.58     30.56 o 
  -2  -6  14      274.45      252.27     14.40 o 
  -1  -6  14      845.48      839.27     26.46 o 
   0  -6  14      831.67      822.44     24.93 o 
   1  -6  14       15.61        7.90      4.02 o 
   2  -6  14        6.09        7.93      4.34 o 
   3  -6  14      243.09      238.31     28.24 o 
   4  -6  14      933.21      960.45     30.73 o 
   5  -6  14      198.93      169.81     13.79 o 
   6  -6  14      132.40      107.25     15.03 o 
  -4  -5  14      402.74      384.52     21.48 o 
  -3  -5  14      590.70      569.23     21.42 o 
  -2  -5  14       14.45       14.96      4.70 o 
  -1  -5  14        9.57       18.52      4.20 o 
   0  -5  14      275.42      266.00     11.30 o 
   1  -5  14      531.13      527.00     21.98 o 
   2  -5  14     1271.42     1330.23     35.67 o 
   3  -5  14     2764.07     2734.16    129.47 o 
   4  -5  14       34.42       40.63     11.45 o 
   5  -5  14        0.09        9.04      8.30 o 
   6  -5  14       84.54      107.30     16.20 o 
  -4  -4  14      414.63      388.16     25.21 o 
  -3  -4  14       36.30       36.07      6.86 o 
  -2  -4  14       15.42       18.25      8.48 o 
  -1  -4  14      153.18      169.41     17.27 o 
   0  -4  14     3046.12     3061.97    112.58 o 
   1  -4  14      604.51      648.40     26.56 o 
   2  -4  14       71.79       84.92     13.89 o 
   3  -4  14        4.89        9.27      7.06 o 
   4  -4  14      673.64      648.58     20.29 o 
   5  -4  14      287.71      278.96     15.86 o 
   6  -4  14      551.72      555.26     37.86 o 
  -5  -3  14        2.44        3.94      7.57 o 
  -4  -3  14       45.01       44.65      8.15 o 
  -3  -3  14     1568.71     1561.70     40.10 o 
  -2  -3  14      512.79      506.19     27.61 o 
  -1  -3  14      840.45      812.34     20.77 o 
   0  -3  14      149.18      150.93      7.99 o 
   1  -3  14       22.99       10.96      2.73 o 
   2  -3  14       50.48       38.79     13.70 o 
   3  -3  14     1380.89     1399.35     39.18 o 
   4  -3  14     1404.66     1419.68     44.27 o 
   5  -3  14      177.44      148.10     27.88 o 
   6  -3  14      351.38      320.87     35.19 o 
  -6  -2  14       37.73       48.54     11.40 o 
  -5  -2  14      213.19      207.44     15.98 o 
  -4  -2  14      792.57      796.36     30.86 o 
  -3  -2  14      947.06      980.75     27.30 o 
  -2  -2  14       15.33       23.68      4.99 o 
  -1  -2  14      291.42      278.95      9.08 o 
   0  -2  14        9.78        9.41      2.44 o 
   1  -2  14      528.23      513.20     27.06 o 
   2  -2  14      696.29      696.27      9.92 o 
   3  -2  14      750.76      801.45     35.47 o 
   4  -2  14        0.47        5.39      3.85 o 
   5  -2  14       86.84       76.46     14.18 o 
   6  -2  14       55.50       66.31     10.44 o 
  -6  -1  14      473.50      513.76     30.32 o 
  -5  -1  14      164.38      183.63     16.81 o 
  -4  -1  14      413.77      392.24     30.39 o 
  -3  -1  14        0.41        1.39      3.39 o 
  -2  -1  14      278.72      279.99     21.61 o 
  -1  -1  14       57.52       53.13      7.44 o 
   0  -1  14     2621.20     2633.49     30.89 o 
   1  -1  14     1997.22     2090.03     38.77 o 
   2  -1  14       46.95       39.52      6.08 o 
   3  -1  14       21.65       16.52      5.77 o 
   4  -1  14      298.43      345.18     18.04 o 
   5  -1  14      207.20      205.03     12.97 o 
   6  -1  14      293.65      246.66     33.65 o 
  -6   0  14       89.75       88.83     20.44 o 
  -5   0  14       52.46       39.16      9.25 o 
  -4   0  14        3.55        6.11      3.41 o 
  -3   0  14      452.95      420.14     11.60 o 
  -2   0  14     1114.82     1083.91     26.43 o 
  -1   0  14     1380.51     1372.26     21.71 o 
   0   0  14       75.13       87.14     11.07 o 
   1   0  14      382.29      398.27     13.14 o 
   2   0  14      362.25      373.79     19.92 o 
   3   0  14     1015.87     1050.38     30.15 o 
   4   0  14     1152.67     1219.58     40.97 o 
   5   0  14      190.85      194.83     22.85 o 
  -7   1  14       23.91       31.71     10.49 o 
  -6   1  14      326.63      282.23     20.92 o 
  -5   1  14      142.31      139.69     14.15 o 
  -4   1  14      623.36      610.47     18.69 o 
  -3   1  14      931.49      982.26     29.34 o 
  -2   1  14       76.06       56.16      6.90 o 
  -1   1  14      149.80      129.66     10.66 o 
   0   1  14      415.41      444.90     20.56 o 
   1   1  14     2539.16     2679.77     39.00 o 
   2   1  14      388.45      415.85     25.71 o 
   3   1  14      506.31      526.22     16.51 o 
   4   1  14        5.26        7.47      4.54 o 
  -7   2  14      268.03      288.11     24.64 o 
  -6   2  14     1081.76     1087.11     57.84 o 
  -5   2  14      371.54      335.68     23.07 o 
  -4   2  14      253.58      246.61     13.82 o 
  -3   2  14       22.57        5.22      5.03 o 
  -2   2  14      318.13      345.28     18.34 o 
  -1   2  14      582.78      582.57     23.03 o 
   0   2  14     1253.39     1325.18     24.43 o 
   1   2  14      121.79      123.23     16.62 o 
   2   2  14       30.48       26.07     10.87 o 
   3   2  14        7.45        2.78      3.44 o 
   4   2  14      421.59      387.36     21.30 o 
  -6   3  14       27.79       25.16      8.23 o 
  -5   3  14       88.25       69.11     12.49 o 
  -4   3  14      103.26      102.39     14.24 o 
  -3   3  14     1167.04     1243.83    106.61 o 
  -2   3  14      291.63      286.42     15.76 o 
  -1   3  14      282.92      264.88     13.27 o 
   0   3  14      593.97      607.81     19.07 o 
   1   3  14      231.63      256.99     21.88 o 
   2   3  14      266.25      234.20     36.29 o 
   3   3  14       90.78      101.51     18.08 o 
  -6   4  14       78.86       75.88     17.95 o 
  -5   4  14      195.94      175.67     24.70 o 
  -4   4  14       98.87      131.82     20.38 o 
  -3   4  14      714.73      698.93     31.35 o 
  -2   4  14       14.33       13.42      5.32 o 
  -1   4  14      157.40      143.07     20.12 o 
   0   4  14      172.83      180.56     17.02 o 
   1   4  14      156.89      167.56     19.70 o 
   2   4  14       37.24       23.80      9.00 o 
  -5   5  14       57.77       42.89     11.44 o 
  -4   5  14        5.28        7.30      6.25 o 
  -3   5  14        1.01        3.72      4.27 o 
  -2   5  14      336.84      304.76     21.01 o 
  -1   5  14      130.82      162.64     28.60 o 
   0   5  14      270.06      309.16     20.56 o 
   0  -7  15       36.76       38.47      7.92 o 
   1  -7  15      439.16      435.25     32.22 o 
   2  -7  15      514.02      541.05     34.31 o 
   3  -7  15       86.30       81.35     17.17 o 
   4  -7  15      102.89       91.56     22.53 o 
  -2  -6  15       78.37       86.32     24.88 o 
  -1  -6  15     1104.72     1113.99     47.40 o 
   0  -6  15      564.26      533.86     33.41 o 
   1  -6  15      545.11      509.28     23.69 o 
   2  -6  15      486.46      471.50     24.45 o 
   3  -6  15      142.72      109.61     20.52 o 
   4  -6  15      108.38      102.65     16.03 o 
   5  -6  15      249.45      268.53     16.47 o 
  -3  -5  15      189.07      167.42     39.10 o 
  -2  -5  15      381.15      377.92     35.06 o 
  -1  -5  15      741.97      745.38     30.34 o 
   0  -5  15       18.51       20.50      5.06 o 
   1  -5  15      200.03      188.04     13.45 o 
   2  -5  15      448.59      442.89     19.87 o 
   3  -5  15     1149.49     1095.30     87.57 o 
   4  -5  15      668.25      656.17     18.62 o 
   5  -5  15      438.43      450.20     18.27 o 
   6  -5  15        3.85        5.68      4.33 o 
  -4  -4  15      914.73      928.01     71.90 o 
  -3  -4  15      248.95      232.56     10.50 o 
  -2  -4  15      278.94      264.12     18.08 o 
  -1  -4  15      113.89      114.11     15.00 o 
   0  -4  15      578.56      586.99     16.56 o 
   1  -4  15       13.57       23.74      9.37 o 
   2  -4  15     1244.35     1279.15     31.47 o 
   3  -4  15      775.74      749.58     27.42 o 
   4  -4  15        2.72        7.40      4.51 o 
   5  -4  15       54.34       48.44     10.26 o 
   6  -4  15      353.80      344.06     21.03 o 
  -5  -3  15      434.92      441.88     43.39 o 
  -4  -3  15      165.38      152.58     16.80 o 
  -3  -3  15       42.23       43.59      5.89 o 
  -2  -3  15        8.18        7.01      5.58 o 
  -1  -3  15     1089.82     1109.66     26.11 o 
   0  -3  15     1010.83     1028.58     17.35 o 
   1  -3  15      492.13      476.85     25.27 o 
   2  -3  15      105.63      122.45     18.02 o 
   3  -3  15       72.93       83.29     15.31 o 
   4  -3  15       28.26       36.64      7.64 o 
   5  -3  15      707.27      668.76     29.85 o 
   6  -3  15      546.01      517.49     22.39 o 
  -5  -2  15        7.34        1.17      3.01 o 
  -4  -2  15      289.47      286.05     17.70 o 
  -3  -2  15      459.10      430.47     16.69 o 
  -2  -2  15     1173.75     1176.22     45.46 o 
  -1  -2  15      907.79      941.24     54.98 o 
   0  -2  15       84.01       74.65      8.58 o 
   1  -2  15        1.21        3.19      1.76 o 
   2  -2  15      119.75      108.57     11.66 o 
   3  -2  15      650.90      656.01     46.50 o 
   4  -2  15      445.42      405.58     53.89 o 
   5  -2  15      692.26      659.27     44.44 o 
  -6  -1  15        8.62        4.63      6.14 o 
  -5  -1  15      198.41      174.73     16.14 o 
  -4  -1  15      926.36      894.77     26.58 o 
  -3  -1  15      195.91      194.97     16.63 o 
  -2  -1  15      144.47      144.12     21.67 o 
  -1  -1  15      297.36      269.89     11.68 o 
   0  -1  15      310.75      322.72     12.71 o 
   1  -1  15      198.98      194.15     13.90 o 
   2  -1  15     1741.10     1788.15     33.59 o 
   3  -1  15      452.70      457.23     15.65 o 
   4  -1  15       71.73       60.64     12.62 o 
   5  -1  15      162.70      162.37     25.78 o 
  -6   0  15      166.61      168.95     17.80 o 
  -5   0  15      368.66      395.27     35.71 o 
  -4   0  15       22.95       21.31      8.87 o 
  -3   0  15      428.97      381.55     10.95 o 
  -2   0  15      109.21      102.23     18.47 o 
  -1   0  15     1007.73     1013.58     15.97 o 
   0   0  15     1472.81     1463.39     32.56 o 
   1   0  15      596.28      605.19     22.17 o 
   2   0  15       73.32       60.54      9.47 o 
   3   0  15      308.19      323.44     20.31 o 
   4   0  15      416.43      452.21     26.45 o 
   5   0  15      241.66      239.27     15.16 o 
  -6   1  15        0.52        0.88      5.48 o 
  -5   1  15       28.82       28.28     10.26 o 
  -4   1  15      281.97      296.32     18.41 o 
  -3   1  15      981.68     1026.26     58.59 o 
  -2   1  15      696.19      667.55     26.52 o 
  -1   1  15      682.42      717.09     38.54 o 
   0   1  15      175.56      166.03      9.23 o 
   1   1  15      170.87      175.94     16.41 o 
   2   1  15       71.16       65.52     11.91 o 
   3   1  15     1345.53     1459.79     22.75 o 
   4   1  15      216.90      219.99     19.07 o 
  -6   2  15      321.21      294.78     28.17 o 
  -5   2  15      543.84      501.42     26.77 o 
  -4   2  15     1176.59     1190.18     97.64 o 
  -3   2  15      110.48      120.81     20.79 o 
  -2   2  15        0.19        8.43      2.63 o 
  -1   2  15        0.24        8.37      3.16 o 
   0   2  15      412.38      432.73     24.45 o 
   1   2  15      447.23      448.52     14.54 o 
   2   2  15      377.06      395.81     49.48 o 
   3   2  15      231.88      213.55     15.46 o 
  -6   3  15       99.81       84.32     20.87 o 
  -5   3  15       94.03       70.73     16.73 o 
  -4   3  15       48.67       65.58     10.75 o 
  -3   3  15      193.81      191.60     12.17 o 
  -2   3  15      136.24      160.23     25.95 o 
  -1   3  15      585.55      582.14     37.57 o 
   0   3  15      209.08      226.90     14.24 o 
   1   3  15        4.31       12.98     10.04 o 
   2   3  15       12.87        9.29      4.37 o 
  -5   4  15        6.78       11.59      8.94 o 
  -4   4  15      214.60      228.52     15.06 o 
  -3   4  15      176.71      177.55     20.07 o 
  -2   4  15       59.09       66.42     11.75 o 
  -1   4  15      220.39      192.34     24.07 o 
   0   4  15        3.62        6.10      2.97 o 
   1   4  15       33.00       27.76      6.36 o 
  -4   5  15      399.51      344.15     32.03 o 
  -3   5  15       35.74       40.77      9.01 o 
  -2   5  15        0.08        6.24      6.69 o 
  -1   5  15       15.10       17.78      5.08 o 
   1  -7  16       16.71       18.23     11.43 o 
   2  -7  16      434.58      385.45     51.65 o 
   3  -7  16      247.29      257.91     24.46 o 
  -1  -6  16       40.34       32.27     12.24 o 
   0  -6  16      184.26      217.74     32.27 o 
   1  -6  16     1019.76     1097.85     25.65 o 
   2  -6  16      661.59      687.21     25.01 o 
   3  -6  16       65.15       66.03     21.57 o 
   4  -6  16        2.27       10.42      6.47 o 
  -3  -5  16       11.12        4.95      6.22 o 
  -2  -5  16      468.14      453.02     38.26 o 
  -1  -5  16      496.05      508.07     21.61 o 
   0  -5  16      714.97      748.35     31.53 o 
   1  -5  16      563.79      530.68     22.42 o 
   2  -5  16        1.93        5.24      2.55 o 
   3  -5  16      188.20      180.82     23.29 o 
   4  -5  16      146.65      145.26     19.24 o 
   5  -5  16      272.54      265.80     13.40 o 
  -4  -4  16      138.18      104.66     29.50 o 
  -3  -4  16      189.04      179.25     16.93 o 
  -2  -4  16      635.17      706.79     24.15 o 
  -1  -4  16      104.65       91.28     30.11 o 
   0  -4  16      166.97      174.55     24.30 o 
   1  -4  16       18.63       21.91      7.90 o 
   2  -4  16      827.50      820.07     36.89 o 
   3  -4  16      556.77      533.89     21.09 o 
   4  -4  16      946.17      834.77     77.56 o 
   5  -4  16      138.18      129.44     24.79 o 
  -4  -3  16      440.47      394.93     32.22 o 
  -3  -3  16      470.03      528.27     34.28 o 
  -2  -3  16       77.97       71.42     13.29 o 
  -1  -3  16      261.34      269.28     27.40 o 
   0  -3  16      182.20      179.05     35.25 o 
   1  -3  16      732.48      736.29     21.35 o 
   2  -3  16      696.30      713.22     31.18 o 
   3  -3  16       75.86       78.74     14.40 o 
   4  -3  16       85.91       70.03     10.63 o 
   5  -3  16       92.87       89.35     19.17 o 
  -5  -2  16      245.07      267.48     41.50 o 
  -4  -2  16        2.35        5.00      3.20 o 
  -3  -2  16        8.95        7.05      4.60 o 
  -2  -2  16      453.17      434.62     26.95 o 
  -1  -2  16      814.49      777.11     23.58 o 
   0  -2  16      285.35      301.90      8.28 o 
   1  -2  16      559.85      530.39     19.96 o 
   2  -2  16      208.78      202.38     18.18 o 
   3  -2  16      556.74      539.90     23.72 o 
   4  -2  16       92.42      104.20     18.38 o 
   5  -2  16      898.94      875.18     33.91 o 
  -5  -1  16       43.15       50.19     23.98 o 
  -4  -1  16      423.45      422.80     16.71 o 
  -3  -1  16      202.56      186.75     18.45 o 
  -2  -1  16     1463.56     1525.06     36.88 o 
  -1  -1  16      618.27      604.94     19.20 o 
   0  -1  16        2.60        3.87      2.55 o 
   1  -1  16      617.81      595.76     15.14 o 
   2  -1  16      464.60      491.44     18.33 o 
   3  -1  16       50.60       60.42      9.70 o 
   4  -1  16      313.46      300.78     17.88 o 
  -5   0  16      638.53      714.59     36.89 o 
  -4   0  16      324.44      364.69     13.61 o 
  -3   0  16      211.52      178.09     21.98 o 
  -2   0  16        0.08       10.73      5.74 o 
  -1   0  16      925.11      922.09     23.29 o 
   0   0  16      586.28      599.73     18.17 o 
   1   0  16     1051.52     1085.17     23.97 o 
   2   0  16     1243.61     1274.17     32.18 o 
   3   0  16       62.38       75.73     16.28 o 
   4   0  16        6.65        5.12      5.29 o 
  -6   1  16      421.09      457.39     35.96 o 
  -5   1  16      154.37      120.23     23.88 o 
  -4   1  16      143.81      149.18     22.33 o 
  -3   1  16      147.68      198.84     47.66 o 
  -2   1  16      289.39      317.29     30.01 o 
  -1   1  16      493.00      508.84     28.37 o 
   0   1  16      534.54      543.26     23.84 o 
   1   1  16      111.12      115.56      8.68 o 
   2   1  16       55.55       43.56      9.14 o 
   3   1  16      193.22      147.28     17.19 o 
  -5   2  16       38.64       33.95      8.98 o 
  -4   2  16      153.93      130.69     19.00 o 
  -3   2  16      360.52      409.98     21.35 o 
  -2   2  16      798.14      767.17     24.69 o 
  -1   2  16        0.53        6.25      6.64 o 
   0   2  16       61.54       58.10      9.53 o 
   1   2  16       13.38       30.54      9.14 o 
   2   2  16      339.29      355.50     24.72 o 
  -5   3  16      568.75      568.20     27.64 o 
  -4   3  16      214.26      232.39     16.46 o 
  -3   3  16       10.86       18.05      6.41 o 
  -2   3  16       44.57       60.34     13.96 o 
  -1   3  16      303.70      314.54     16.03 o 
   0   3  16      125.94      132.34     17.08 o 
   1   3  16       51.27       55.05      9.53 o 
  -4   4  16        5.73        7.77      3.88 o 
  -3   4  16       51.20       39.46     11.34 o 
  -2   4  16      210.16      198.47     16.47 o 
  -1   4  16      540.49      582.75     24.72 o 
   0   4  16       91.32       65.40      9.82 o 
   0  -6  17       10.87       15.51     12.26 o 
   1  -6  17      238.52      189.28     40.47 o 
   2  -6  17      202.89      204.17     29.67 o 
   3  -6  17      213.69      190.03     29.54 o 
  -2  -5  17       61.51       39.10     12.54 o 
  -1  -5  17       13.89       13.18     10.13 o 
   0  -5  17      609.00      621.05     31.99 o 
   1  -5  17     1130.84     1192.34     40.57 o 
   2  -5  17      413.10      424.54     32.70 o 
   3  -5  17      462.17      430.45     21.35 o 
   4  -5  17       39.38       48.55      9.62 o 
  -3  -4  17       68.24       59.72     20.24 o 
  -2  -4  17      269.09      252.78     26.23 o 
  -1  -4  17      102.91      101.25     26.89 o 
   0  -4  17      696.02      691.20     26.33 o 
   1  -4  17      128.14      123.21     12.93 o 
   2  -4  17       87.40       87.67     11.18 o 
   3  -4  17      117.87      156.39     36.46 o 
   4  -4  17      490.35      467.63     34.91 o 
  -4  -3  17      279.15      292.52     18.71 o 
  -3  -3  17      365.89      353.82     15.09 o 
  -2  -3  17      177.28      115.27     35.55 o 
  -1  -3  17       82.98      103.92     31.99 o 
   0  -3  17       22.42       12.21      5.76 o 
   1  -3  17       40.19       44.71      7.15 o 
   2  -3  17      360.84      375.51     28.98 o 
   3  -3  17      936.67      892.90     23.20 o 
   4  -3  17      835.88      866.58     48.56 o 
  -4  -2  17      234.75      210.81     19.59 o 
  -3  -2  17      358.86      396.10     15.69 o 
  -2  -2  17       44.40       54.48     10.72 o 
  -1  -2  17      228.86      214.52     18.92 o 
   0  -2  17      605.37      619.78     50.19 o 
   1  -2  17      599.42      612.39     21.73 o 
   2  -2  17      222.22      217.37     20.32 o 
   3  -2  17      134.23      121.33     21.90 o 
   4  -2  17      125.02      103.25     17.99 o 
  -5  -1  17       34.20       19.80      7.65 o 
  -4  -1  17        0.06        4.37      2.87 o 
  -3  -1  17      197.37      171.71     17.92 o 
  -2  -1  17     1170.68     1249.25     32.51 o 
  -1  -1  17      661.66      666.78     21.54 o 
   0  -1  17      584.49      598.67     39.43 o 
   1  -1  17       78.85       68.46      8.15 o 
   2  -1  17      167.04      162.48     15.96 o 
   3  -1  17      380.63      349.43     27.58 o 
   4  -1  17      396.63      421.03     20.98 o 
  -5   0  17      301.89      311.58     20.54 o 
  -4   0  17      162.04      126.17     25.43 o 
  -3   0  17      770.44      737.41     21.31 o 
  -2   0  17      355.70      383.65     22.99 o 
  -1   0  17       34.87       22.35      5.35 o 
   0   0  17        7.92        8.45      4.50 o 
   1   0  17     1067.77     1096.24     37.73 o 
   2   0  17      380.42      373.14     13.80 o 
   3   0  17      100.88       68.12     13.60 o 
  -5   1  17      243.07      236.02     28.00 o 
  -4   1  17       59.82       57.36     10.97 o 
  -3   1  17      124.30      159.18     18.72 o 
  -2   1  17      153.72      142.35     19.39 o 
  -1   1  17      102.94      117.92     20.37 o 
   0   1  17      167.67      142.53     21.23 o 
   1   1  17      787.61      799.66     26.30 o 
   2   1  17      183.77      160.46     15.96 o 
   3   1  17        5.60        7.07      3.68 o 
  -5   2  17       21.73       23.31      8.48 o 
  -4   2  17       24.60       21.61      7.10 o 
  -3   2  17       60.81       48.26     12.39 o 
  -2   2  17      269.16      272.52     23.21 o 
  -1   2  17       56.89       55.76     21.35 o 
   0   2  17      174.11      164.03     15.79 o 
   1   2  17       77.55       50.09      7.84 o 
   2   2  17       58.53       54.17     10.05 o 
  -4   3  17      204.67      232.91     22.11 o 
  -3   3  17      322.63      343.88     34.75 o 
  -2   3  17      188.55      170.85     31.02 o 
  -1   3  17        0.08        1.28      2.23 o 
   0   3  17       19.25       22.61      7.84 o 
  -1  -5  18      192.45      192.12     26.46 o 
   0  -5  18      121.28       90.01     22.95 o 
   1  -5  18      419.14      445.03     64.44 o 
   2  -5  18      219.01      193.16     39.61 o 
   3  -5  18      365.48      390.92     23.81 o 
  -2  -4  18        0.99        5.48      5.36 o 
  -1  -4  18       86.69      111.94     23.74 o 
   0  -4  18      452.46      410.67     36.59 o 
   1  -4  18      299.88      282.20     61.19 o 
   2  -4  18      420.16      360.41     29.50 o 
   3  -4  18       78.68       72.42     12.27 o 
  -3  -3  18      286.49      271.18     28.92 o 
  -2  -3  18      151.65      124.94     37.02 o 
  -1  -3  18      618.19      678.64     33.95 o 
   0  -3  18      306.13      367.72     21.48 o 
   1  -3  18        5.15        9.11      9.47 o 
   2  -3  18       40.66       19.83      8.58 o 
   3  -3  18      714.04      703.15     55.92 o 
   4  -3  18      349.18      353.43     21.78 o 
  -3  -2  18      467.52      471.27     31.94 o 
  -2  -2  18        3.17        3.15      3.82 o 
  -1  -2  18       17.01       17.11      8.63 o 
   0  -2  18      274.23      272.86     33.26 o 
   1  -2  18      344.70      371.42     19.27 o 
   2  -2  18      369.95      369.04     31.24 o 
   3  -2  18      759.06      814.25     93.57 o 
  -4  -1  18      174.34      192.37     27.51 o 
  -3  -1  18       12.73       12.38      6.20 o 
  -2  -1  18      151.62      123.99     18.87 o 
  -1  -1  18      334.75      306.37     17.75 o 
   0  -1  18      637.89      618.61     23.08 o 
   1  -1  18      130.05      139.29     26.99 o 
   2  -1  18       32.40       20.25      9.01 o 
   3  -1  18       33.60       20.52     13.75 o 
  -4   0  18        3.99        5.89      2.99 o 
  -3   0  18      443.21      441.87     57.13 o 
  -2   0  18      491.71      491.94     20.22 o 
  -1   0  18      539.94      545.23     15.39 o 
   0   0  18      403.51      431.30     15.57 o 
   1   0  18        4.09        7.24      4.21 o 
   2   0  18       57.46       55.01     12.53 o 
  -4   1  18      125.77      104.69     18.40 o 
  -3   1  18      359.53      373.56     24.43 o 
  -2   1  18       77.90       48.35     14.21 o 
  -1   1  18        5.38        5.65      3.08 o 
   0   1  18      180.71      204.48     38.93 o 
   1   1  18      326.27      315.10     19.90 o 
   2   1  18      134.01      111.53     15.58 o 
  -2   2  18       34.21       29.48      9.79 o 
  -1   2  18       14.08        9.77      4.97 o 
   0   2  18      483.20      513.14     16.39 o 
  -1  -4  19       25.95       23.59      9.60 o 
   0  -4  19      278.57      262.02     49.51 o 
   1  -4  19      544.51      627.40     31.64 o 
   2  -4  19      760.64      712.23     45.40 o 
  -2  -3  19        6.98       12.67      6.02 o 
  -1  -3  19      729.87      742.34     81.78 o 
   0  -3  19      360.13      348.04     74.39 o 
   1  -3  19      145.82      105.87     33.97 o 
   2  -3  19      191.75      214.85     27.90 o 
  -3  -2  19      352.56      326.43     40.37 o 
  -2  -2  19      298.17      296.98     42.83 o 
  -1  -2  19      320.73      332.35     52.91 o 
   0  -2  19       14.00       17.39      9.72 o 
   1  -2  19        1.52        2.62      7.06 o 
   2  -2  19      283.89      215.46     61.67 o 
  -3  -1  19      199.74      155.41     21.66 o 
  -2  -1  19       65.41       76.55     22.30 o 
  -1  -1  19       18.22       15.31      9.67 o 
   0  -1  19      107.34      104.00     34.89 o 
   1  -1  19      130.06       93.08     24.73 o 
   2  -1  19      286.89      262.63     37.93 o 
  -3   0  19       44.03       31.48      8.78 o 
  -2   0  19       41.68       35.12      9.99 o 
  -1   0  19      566.45      616.08     39.92 o 
   0   0  19      247.69      222.13     55.40 o 
   1   0  19      149.78      133.95     38.82 o 
  -3   1  19      101.62       85.76     20.65 o 
  -2   1  19      110.09       95.30     22.32 o 
  -1   1  19      428.52      446.75     25.64 o 
   0   1  19        7.28        8.41      9.05 o 
   0  -3  20       40.86       22.01     13.25 o 
  -1  -2  20      587.13      545.62     50.22 o 
   0  -2  20      299.53      312.80     46.11 o 
   1  -2  20      168.65       91.86     26.79 o 
  -1  -1  20       15.63        7.19      8.28 o 
   0  -1  20        4.96       17.77     10.05 o 
                                                 
